# Supplementary material for: 4-(2-Iodo­benzene­sulfonamido)benzoic acid monohydrate
Source: Acta Crystallogr Sect E Struct Rep Online. 2009 Jan 8;65(Pt 2):o230. doi: 10.1107/S1600536808043754 (PMC2968366; doi:10.1107/S1600536808043754)
Supplement: Supplementary file 1 [file e-65-0o230-sup1.cif]

##############################################################################
###                                                                        ###
###        Electronic paper (Acta Crystallographica Section E)             ###
###                                                                        ###
##############################################################################
#                                                                            #
# This CIF contains the data in a paper accepted for publication in Acta     #
# Crystallographica Section E. It conforms to the requirements of Notes      #
# for Authors for Section E, and has been peer reviewed under the auspices   #
# of the IUCr Commission on Journals.                                        #
#                                                                            #
# Full details of the Crystallographic Information File format               #
# are given in the paper "The Crystallographic Information File (CIF):       #
# a New Standard Archive File for Crystallography" by S. R. Hall, F. H.      #
# Allen and I. D. Brown [Acta Cryst. (1991), A47, 655-685].                  #
#                                                                            #
# The current version of the core CIF dictionary is obtainable from          #
# ftp://ftp.iucr.org/pub/cif_core.dic. The current version number is 2.4.    #
#                                                                            #
# Software is freely available for graphical display of the structure(s) in  #
# this CIF.  For information consult the CIF home page http://www.iucr.org/  #
# cif/home.html                                                              #
#                                                                            #
# This file may be used for bona fide research purposes within the           #
# scientific community so long as proper attribution is given to the journal # 
# article from which it was obtained.                                        #
#                                                                            #
##############################################################################
                                             
data_global
_audit_creation_method     ?
_journal_date_recd_electronic     2008-12-22
_journal_date_accepted     2008-12-23
_journal_name_full     'Acta Crystallographica, Section E'
_journal_year     2009
_journal_volume     65
_journal_issue      2
_journal_page_first     o230
_journal_page_last     o230
_journal_paper_category     QO
_journal_coeditor_code     HK2605
_publ_contact_author
;
Muhammad Nawaz Tahir
University of Sargodha
Department of Physics
Sargodha
Pakistan
;
_publ_contact_author_email     'dmntahir_uos@yahoo.com'
_publ_contact_author_fax     '0092 48 32 22 121'
_publ_contact_author_phone     '0092 48 92 30 170'
_publ_section_title
;
4-(2-Iodobenzenesulfonamido)benzoic acid monohydrate
;
loop_
    _publ_author_name
    _publ_author_address
    'Arshad, Muhammad Nadeem'
;
Department of Chemistry,
Government College University,
Lahore
Pakistan
;
    'Tahir, M. Nawaz'
;
Department of Physics,
University of Sargodha,
Sagrodha
Pakistan
;
    'Khan, Islam Ullah'
;
Department of Chemistry,
Government College University,
Lahore
Pakistan
;
    'Siddiqui, Waseeq Ahmad'
;
Department of Chemistry,
University of Sargodha,
Sagrodha
Pakistan
;
    'Shafiq, Muhammad'
;
Department of Chemistry,
Government College University,
Lahore
Pakistan
;
data_I
_audit_creation_method     SHELXL-97
_chemical_name_systematic
;
4-(2-Iodobenzenesulfonamido)benzoic acid monohydrate
;
_chemical_name_common     ?
_chemical_formula_moiety     'C13 H10 I N O4 S, H2 O'
_chemical_formula_sum     'C13 H12 I N O5 S'
_chemical_formula_iupac     'C13 H10 I N O4 S, H2 O'
_chemical_formula_weight     421.20
_chemical_melting_point     ?
_symmetry_cell_setting     monoclinic
_symmetry_space_group_name_H-M     'P 21/c'
_symmetry_space_group_name_Hall     '-P 2ybc'
loop_
    _symmetry_equiv_pos_site_id
    _symmetry_equiv_pos_as_xyz
    1 x,y,z
    2 -x,1/2+y,1/2-z
    3 -x,-y,-z
    4 x,1/2-y,1/2+z
_cell_length_a     13.8049(9)
_cell_length_b     8.2756(5)
_cell_length_c     14.7928(10)
_cell_angle_alpha     90
_cell_angle_beta     117.472(3)
_cell_angle_gamma     90
_cell_volume     1499.42(17)
_cell_formula_units_Z     4
_cell_measurement_reflns_used     3638
_cell_measurement_theta_min     2.76
_cell_measurement_theta_max     28.30
_cell_measurement_temperature     296(2)
_exptl_crystal_description     needle
_exptl_crystal_colour     'light brown'
_exptl_crystal_size_max     0.28
_exptl_crystal_size_mid     0.10
_exptl_crystal_size_min     0.07
_exptl_crystal_density_diffrn     1.866
_exptl_crystal_density_meas     ?
_exptl_crystal_density_method     'not measured'
_exptl_crystal_F_000     824
_exptl_absorpt_coefficient_mu     2.295
_exptl_absorpt_correction_type     multi-scan
_exptl_absorpt_process_details     '(SADABS; Bruker, 2005)'
_exptl_absorpt_correction_T_min     0.754
_exptl_absorpt_correction_T_max     0.849
_exptl_special_details
;
;
_diffrn_ambient_temperature     296(2)
_diffrn_radiation_type     MoK\a
_diffrn_radiation_wavelength     0.71073
_diffrn_radiation_source     'fine-focus sealed tube'
_diffrn_radiation_monochromator     graphite
_diffrn_measurement_device_type     'Bruker Kappa APEXII CCD'
_diffrn_measurement_method     \w
_diffrn_detector_area_resol_mean     7.40
_diffrn_reflns_number     9099
_diffrn_reflns_av_R_equivalents     0.0413
_diffrn_reflns_av_sigmaI/netI     0.0811
_diffrn_reflns_theta_min     2.76
_diffrn_reflns_theta_max     28.30
_diffrn_reflns_theta_full     25.00
_diffrn_measured_fraction_theta_max     0.988
_diffrn_measured_fraction_theta_full     0.997
_diffrn_reflns_limit_h_min     -15
_diffrn_reflns_limit_h_max     18
_diffrn_reflns_limit_k_min     -11
_diffrn_reflns_limit_k_max     6
_diffrn_reflns_limit_l_min     -19
_diffrn_reflns_limit_l_max     19
_diffrn_standards_number     0
_diffrn_standards_interval_count     ?
_diffrn_standards_interval_time     ?
_diffrn_standards_decay_%     ?
_refine_special_details
;
Refinement of <i>F</i>^2^ against ALL reflections. The weighted <i>R</i>-factor
<i>wR</i> and goodness of fit <i>S</i> are based on <i>F</i>^2^, conventional
<i>R</i>-factors <i>R</i> are based on <i>F</i>, with <i>F</i> set to zero for
negative <i>F</i>^2^. The threshold expression of <i>F</i>^2^ >
\s(<i>F</i>^2^) is used only for calculating <i>R</i>-factors(gt) <i>etc</i>.
and is not relevant to the choice of reflections for refinement.
<i>R</i>-factors based on <i>F</i>^2^ are statistically about twice as large
as those based on <i>F</i>, and <i>R</i>- factors based on ALL data will be
even larger.
;
_reflns_number_total     3687
_reflns_number_gt     2022
_reflns_threshold_expression     I>2\s(I)
_refine_ls_structure_factor_coef     Fsqd
_refine_ls_matrix_type     full
_refine_ls_R_factor_all     0.1113
_refine_ls_R_factor_gt     0.0457
_refine_ls_wR_factor_gt     0.0931
_refine_ls_wR_factor_ref     0.1115
_refine_ls_goodness_of_fit_ref     1.006
_refine_ls_restrained_S_all     1.006
_refine_ls_number_reflns     3687
_refine_ls_number_parameters     193
_refine_ls_number_restraints     1
_refine_ls_hydrogen_treatment     mixed
_refine_ls_weighting_scheme     calc
_refine_ls_weighting_details
                 'calc w=1/[\s^2^(Fo^2^)+(0.0445P)^2^] where P=(Fo^2^+2Fc^2^)/3'
_atom_sites_solution_hydrogens     geom
_atom_sites_solution_primary     direct
_atom_sites_solution_secondary     difmap
_refine_ls_shift/su_max     0.000
_refine_ls_shift/su_mean     0.000
_refine_diff_density_max     0.548
_refine_diff_density_min     -0.539
_refine_ls_extinction_method     none
_refine_ls_extinction_coef     ?
loop_
    _atom_type_symbol
    _atom_type_description
    _atom_type_scat_dispersion_real
    _atom_type_scat_dispersion_imag
    _atom_type_scat_source
    S S 0.1246 0.1234 'International Tables Vol C Tables 4.2.6.8 and 6.1.1.4'
    O O 0.0106 0.0060 'International Tables Vol C Tables 4.2.6.8 and 6.1.1.4'
    N N 0.0061 0.0033 'International Tables Vol C Tables 4.2.6.8 and 6.1.1.4'
    I I -0.4742 1.8119 'International Tables Vol C Tables 4.2.6.8 and 6.1.1.4'
    H H 0.0000 0.0000 'International Tables Vol C Tables 4.2.6.8 and 6.1.1.4'
    C C 0.0033 0.0016 'International Tables Vol C Tables 4.2.6.8 and 6.1.1.4'
_computing_data_collection     'APEX2 (Bruker, 2007)'
_computing_cell_refinement     'SAINT (Bruker, 2007)'
_computing_data_reduction     'SAINT (Bruker, 2007)'
_computing_structure_solution     'SHELXS97 (Sheldrick, 2008)'
_computing_structure_refinement     'SHELXL97 (Sheldrick, 2008)'
_computing_molecular_graphics
                  'ORTEP-3 for Windows (Farrugia, 1997) and PLATON (Spek, 2003)'
_computing_publication_material
;
WinGX (Farrugia, 1999) and PLATON (Spek, 2003)
;
loop_
    _atom_site_type_symbol
    _atom_site_label
    _atom_site_fract_x
    _atom_site_fract_y
    _atom_site_fract_z
    _atom_site_U_iso_or_equiv
    _atom_site_thermal_displace_type
    _atom_site_calc_flag
    _atom_site_refinement_flags
    _atom_site_occupancy
    I I1 0.05915(3) -0.04749(5) 0.26394(3) 0.0542(2) Uani . . 1.000
    S S1 0.25343(9) 0.13703(16) 0.19929(10) 0.0345(4) Uani . . 1.000
    O O1 0.3085(3) 0.2410(4) 0.1612(3) 0.0454(14) Uani . . 1.000
    O O2 0.2710(3) -0.0328(4) 0.2010(3) 0.0415(11) Uani . . 1.000
    O O3 0.4294(3) 0.7980(5) 0.6032(3) 0.0614(17) Uani . . 1.000
    O O4 0.3555(4) 0.9284(5) 0.4580(3) 0.0710(17) Uani . . 1.000
    O O5 0.4923(3) 0.4220(5) 0.1937(3) 0.086(2) Uani . . 1.000
    N N1 0.2852(3) 0.1876(5) 0.3139(3) 0.0377(16) Uani . . 1.000
    C C1 0.1119(4) 0.1750(5) 0.1231(4) 0.0292(17) Uani . . 1.000
    C C2 0.0316(4) 0.1050(6) 0.1405(4) 0.0363(19) Uani . . 1.000
    C C3 -0.0775(4) 0.1337(7) 0.0725(5) 0.051(2) Uani . . 1.000
    C C4 -0.1052(5) 0.2319(8) -0.0099(5) 0.056(2) Uani . . 1.000
    C C5 -0.0257(5) 0.2994(7) -0.0279(4) 0.054(2) Uani . . 1.000
    C C6 0.0834(4) 0.2707(6) 0.0389(4) 0.044(2) Uani . . 1.000
    C C7 0.3051(3) 0.3426(6) 0.3580(4) 0.0331(18) Uani . . 1.000
    C C8 0.3537(4) 0.3529(6) 0.4634(4) 0.0392(19) Uani . . 1.000
    C C9 0.3778(4) 0.5001(6) 0.5106(4) 0.0378(17) Uani . . 1.000
    C C10 0.3543(3) 0.6425(6) 0.4554(4) 0.0327(16) Uani . . 1.000
    C C11 0.3061(4) 0.6315(6) 0.3498(4) 0.0391(19) Uani . . 1.000
    C C12 0.2810(4) 0.4842(6) 0.3012(4) 0.0397(17) Uani . . 1.000
    C C13 0.3791(4) 0.8042(7) 0.5038(5) 0.0417(19) Uani . . 1.000
    H H1 0.29097 0.10916 0.35421 0.0453 Uiso . . 1.000
    H H3 -0.13213 0.08538 0.08334 0.0614 Uiso . . 1.000
    H H3O 0.440(5) 0.896(8) 0.634(5) 0.0734 Uiso . . 1.000
    H H4 -0.17827 0.25271 -0.05378 0.0676 Uiso . . 1.000
    H H5 -0.04448 0.36446 -0.08481 0.0649 Uiso . . 1.000
    H H6 0.13757 0.31670 0.02652 0.0534 Uiso . . 1.000
    H H8 0.36997 0.25903 0.50216 0.0469 Uiso . . 1.000
    H H9 0.41064 0.50465 0.58138 0.0457 Uiso . . 1.000
    H H11 0.29045 0.72558 0.31126 0.0474 Uiso . . 1.000
    H H12 0.24791 0.47936 0.23047 0.0474 Uiso . . 1.000
    H H5A 0.55225 0.43714 0.24163 0.1030 Uiso . . 1.000
    H H5B 0.44825 0.35754 0.20513 0.1030 Uiso . . 1.000
loop_
    _atom_site_aniso_label
    _atom_site_aniso_U_11
    _atom_site_aniso_U_22
    _atom_site_aniso_U_33
    _atom_site_aniso_U_12
    _atom_site_aniso_U_13
    _atom_site_aniso_U_23
    I1 0.0626(3) 0.0469(3) 0.0680(3) 0.0006(2) 0.0429(2) 0.0116(2)
    S1 0.0343(6) 0.0313(8) 0.0384(9) -0.0025(6) 0.0171(6) -0.0039(6)
    O1 0.049(2) 0.043(2) 0.056(3) -0.0132(17) 0.0343(19) -0.0061(19)
    O2 0.0403(19) 0.029(2) 0.050(2) 0.0031(16) 0.0165(17) -0.0062(18)
    O3 0.086(3) 0.032(3) 0.043(3) 0.003(2) 0.010(2) -0.007(2)
    O4 0.105(3) 0.027(3) 0.045(3) 0.005(2) 0.004(2) 0.005(2)
    O5 0.046(2) 0.076(4) 0.100(4) -0.015(2) 0.003(2) 0.054(3)
    N1 0.053(3) 0.023(2) 0.029(3) -0.0021(19) 0.012(2) 0.003(2)
    C1 0.035(3) 0.024(3) 0.028(3) 0.002(2) 0.014(2) -0.001(2)
    C2 0.039(3) 0.028(3) 0.044(4) 0.002(2) 0.021(3) -0.007(2)
    C3 0.043(3) 0.042(4) 0.070(5) -0.003(3) 0.027(3) -0.016(3)
    C4 0.046(3) 0.051(4) 0.049(4) 0.008(3) 0.002(3) -0.011(3)
    C5 0.073(4) 0.041(4) 0.032(4) 0.009(3) 0.010(3) -0.001(3)
    C6 0.054(3) 0.037(4) 0.040(4) -0.005(3) 0.020(3) -0.003(3)
    C7 0.030(2) 0.028(3) 0.038(4) 0.000(2) 0.013(2) -0.004(3)
    C8 0.052(3) 0.023(3) 0.041(4) 0.001(2) 0.020(3) 0.006(3)
    C9 0.050(3) 0.028(3) 0.033(3) 0.000(2) 0.017(3) 0.001(2)
    C10 0.028(2) 0.032(3) 0.035(3) -0.002(2) 0.012(2) -0.002(3)
    C11 0.044(3) 0.023(3) 0.046(4) 0.000(2) 0.017(3) 0.007(3)
    C12 0.050(3) 0.033(3) 0.027(3) 0.001(2) 0.010(3) 0.003(2)
    C13 0.036(3) 0.030(3) 0.048(4) 0.004(2) 0.010(3) 0.002(3)
_geom_special_details
;
Bond distances, angles <i>etc</i>. have been calculated using the rounded
fractional coordinates. All su's are estimated from the variances of the
(full) variance-covariance matrix. The cell e.s.d.'s are taken into account in
the estimation of distances, angles and torsion angles
;
loop_
    _geom_bond_atom_site_label_1
    _geom_bond_atom_site_label_2
    _geom_bond_site_symmetry_1
    _geom_bond_site_symmetry_2
    _geom_bond_distance
    _geom_bond_publ_flag
    I1 C2 . . 2.105(5) no
    S1 O1 . . 1.425(4) no
    S1 O2 . . 1.425(4) no
    S1 N1 . . 1.599(4) no
    S1 C1 . . 1.776(6) no
    O3 C13 . . 1.306(8) no
    O4 C13 . . 1.191(7) no
    O3 H3O . . 0.91(7) no
    O5 H5A . . 0.8100 no
    O5 H5B . . 0.8800 no
    N1 C7 . . 1.408(6) no
    N1 H1 . . 0.8600 no
    C1 C2 . . 1.376(8) no
    C1 C6 . . 1.372(7) no
    C2 C3 . . 1.392(9) no
    C3 C4 . . 1.365(9) no
    C4 C5 . . 1.363(10) no
    C5 C6 . . 1.389(9) no
    C7 C8 . . 1.387(7) no
    C7 C12 . . 1.390(7) no
    C8 C9 . . 1.367(7) no
    C9 C10 . . 1.384(7) no
    C10 C13 . . 1.481(8) no
    C10 C11 . . 1.390(7) no
    C11 C12 . . 1.376(7) no
    C3 H3 . . 0.9300 no
    C4 H4 . . 0.9300 no
    C5 H5 . . 0.9300 no
    C6 H6 . . 0.9300 no
    C8 H8 . . 0.9300 no
    C9 H9 . . 0.9300 no
    C11 H11 . . 0.9300 no
    C12 H12 . . 0.9300 no
loop_
    _geom_contact_atom_site_label_1
    _geom_contact_atom_site_label_2
    _geom_contact_distance
    _geom_contact_site_symmetry_1
    _geom_contact_site_symmetry_2
    _geom_contact_publ_flag
    I1 O2 3.456(5) . . no
    I1 N1 3.456(4) . . no
    I1 C4 3.853(7) . 2_545 no
    I1 C2 3.671(5) . 2_545 no
    I1 C3 3.509(6) . 2_545 no
    I1 H1 3.1200 . . no
    S1 H12 2.8800 . . no
    S1 H5A 2.9200 . 2_645 no
    O1 O5 2.791(6) . . no
    O1 C12 3.035(7) . . no
    O1 C8 3.353(7) . 4_554 no
    O2 C4 3.158(8) . 3_555 no
    O2 O5 2.924(6) . 2_645 no
    O2 I1 3.456(5) . . no
    O3 O5 2.616(6) . 4_565 no
    O4 N1 2.860(6) . 1_565 no
    O5 O3 2.616(6) . 4_564 no
    O5 C13 3.379(7) . 4_564 no
    O5 O2 2.924(6) . 2_655 no
    O5 O1 2.791(6) . . no
    O1 H12 2.5400 . . no
    O1 H5B 1.9800 . . no
    O1 H6 2.3600 . . no
    O1 H8 2.8500 . 4_554 no
    O2 H4 2.6700 . 3_555 no
    O2 H11 2.5200 . 1_545 no
    O2 H5A 2.2000 . 2_645 no
    O3 H9 2.4500 . . no
    O3 H5B 2.8500 . 3_666 no
    O4 H1 2.0300 . 1_565 no
    O4 H8 2.8000 . 1_565 no
    O4 H11 2.5600 . . no
    O5 H3O 1.73(7) . 4_564 no
    N1 O4 2.860(6) . 1_545 no
    N1 I1 3.456(4) . . no
    C2 I1 3.671(5) . 2_555 no
    C3 I1 3.509(6) . 2_555 no
    C4 O2 3.158(8) . 3_555 no
    C4 I1 3.853(7) . 2_555 no
    C5 C5 3.416(8) . 3_565 no
    C8 O1 3.353(7) . 4_555 no
    C9 C9 3.530(9) . 3_666 no
    C12 O1 3.035(7) . . no
    C13 O5 3.379(7) . 4_565 no
    C9 H3 3.1000 . 2_555 no
    C10 H3 2.8900 . 2_555 no
    C11 H3 3.0100 . 2_555 no
    H1 I1 3.1200 . . no
    H1 H8 2.3100 . . no
    H1 O4 2.0300 . 1_545 no
    H3 C10 2.8900 . 2_545 no
    H3 C9 3.1000 . 2_545 no
    H3 C11 3.0100 . 2_545 no
    H3O O5 1.73(7) . 4_565 no
    H3O H5A 2.1400 . 4_565 no
    H3O H5B 2.2700 . 4_565 no
    H4 O2 2.6700 . 3_555 no
    H5A O2 2.2000 . 2_655 no
    H5A H9 2.4700 . 3_666 no
    H5A S1 2.9200 . 2_655 no
    H5A H3O 2.1400 . 4_564 no
    H5B O1 1.9800 . . no
    H5B O3 2.8500 . 3_666 no
    H5B H3O 2.2700 . 4_564 no
    H6 O1 2.3600 . . no
    H8 O4 2.8000 . 1_545 no
    H8 H1 2.3100 . . no
    H8 O1 2.8500 . 4_555 no
    H9 O3 2.4500 . . no
    H9 H5A 2.4700 . 3_666 no
    H11 O2 2.5200 . 1_565 no
    H11 O4 2.5600 . . no
    H12 O1 2.5400 . . no
    H12 S1 2.8800 . . no
loop_
    _geom_angle_atom_site_label_1
    _geom_angle_atom_site_label_2
    _geom_angle_atom_site_label_3
    _geom_angle_site_symmetry_1
    _geom_angle_site_symmetry_2
    _geom_angle_site_symmetry_3
    _geom_angle
    _geom_angle_publ_flag
    O1 S1 O2 . . . 119.0(3) no
    O1 S1 N1 . . . 109.0(2) no
    O1 S1 C1 . . . 105.9(2) no
    O2 S1 N1 . . . 106.2(2) no
    O2 S1 C1 . . . 108.3(2) no
    N1 S1 C1 . . . 108.1(3) no
    C13 O3 H3O . . . 114(4) no
    H5A O5 H5B . . . 116.00 no
    S1 N1 C7 . . . 129.0(4) no
    C7 N1 H1 . . . 116.00 no
    S1 N1 H1 . . . 115.00 no
    S1 C1 C2 . . . 123.5(4) no
    S1 C1 C6 . . . 116.7(5) no
    C2 C1 C6 . . . 119.6(5) no
    I1 C2 C1 . . . 125.2(4) no
    C1 C2 C3 . . . 119.3(5) no
    I1 C2 C3 . . . 115.6(4) no
    C2 C3 C4 . . . 120.7(6) no
    C3 C4 C5 . . . 120.0(6) no
    C4 C5 C6 . . . 119.9(5) no
    C1 C6 C5 . . . 120.5(6) no
    C8 C7 C12 . . . 119.0(5) no
    N1 C7 C8 . . . 117.8(4) no
    N1 C7 C12 . . . 123.2(5) no
    C7 C8 C9 . . . 120.4(5) no
    C8 C9 C10 . . . 121.5(5) no
    C9 C10 C11 . . . 117.9(5) no
    C11 C10 C13 . . . 119.1(5) no
    C9 C10 C13 . . . 123.0(5) no
    C10 C11 C12 . . . 121.3(5) no
    C7 C12 C11 . . . 119.9(5) no
    O3 C13 C10 . . . 113.2(5) no
    O4 C13 C10 . . . 124.3(6) no
    O3 C13 O4 . . . 122.6(6) no
    C2 C3 H3 . . . 120.00 no
    C4 C3 H3 . . . 120.00 no
    C5 C4 H4 . . . 120.00 no
    C3 C4 H4 . . . 120.00 no
    C4 C5 H5 . . . 120.00 no
    C6 C5 H5 . . . 120.00 no
    C5 C6 H6 . . . 120.00 no
    C1 C6 H6 . . . 120.00 no
    C7 C8 H8 . . . 120.00 no
    C9 C8 H8 . . . 120.00 no
    C10 C9 H9 . . . 119.00 no
    C8 C9 H9 . . . 119.00 no
    C10 C11 H11 . . . 119.00 no
    C12 C11 H11 . . . 119.00 no
    C7 C12 H12 . . . 120.00 no
    C11 C12 H12 . . . 120.00 no
loop_
    _geom_torsion_atom_site_label_1
    _geom_torsion_atom_site_label_2
    _geom_torsion_atom_site_label_3
    _geom_torsion_atom_site_label_4
    _geom_torsion_site_symmetry_1
    _geom_torsion_site_symmetry_2
    _geom_torsion_site_symmetry_3
    _geom_torsion_site_symmetry_4
    _geom_torsion
    _geom_torsion_publ_flag
    O1 S1 N1 C7 . . . . 35.5(5) no
    O2 S1 N1 C7 . . . . 164.9(5) no
    C1 S1 N1 C7 . . . . -79.1(5) no
    O1 S1 C1 C2 . . . . -175.7(4) no
    O1 S1 C1 C6 . . . . 9.1(4) no
    O2 S1 C1 C2 . . . . 55.6(5) no
    O2 S1 C1 C6 . . . . -119.7(4) no
    N1 S1 C1 C2 . . . . -59.0(5) no
    N1 S1 C1 C6 . . . . 125.7(4) no
    S1 N1 C7 C8 . . . . -166.5(4) no
    S1 N1 C7 C12 . . . . 11.8(8) no
    S1 C1 C2 I1 . . . . 4.0(6) no
    S1 C1 C2 C3 . . . . -175.7(4) no
    C6 C1 C2 I1 . . . . 179.1(4) no
    C6 C1 C2 C3 . . . . -0.5(8) no
    S1 C1 C6 C5 . . . . 176.5(4) no
    C2 C1 C6 C5 . . . . 1.0(8) no
    I1 C2 C3 C4 . . . . 179.4(5) no
    C1 C2 C3 C4 . . . . -0.9(9) no
    C2 C3 C4 C5 . . . . 1.9(10) no
    C3 C4 C5 C6 . . . . -1.3(9) no
    C4 C5 C6 C1 . . . . -0.1(8) no
    N1 C7 C8 C9 . . . . 178.2(5) no
    C12 C7 C8 C9 . . . . -0.2(9) no
    N1 C7 C12 C11 . . . . -177.8(5) no
    C8 C7 C12 C11 . . . . 0.4(9) no
    C7 C8 C9 C10 . . . . 0.3(9) no
    C8 C9 C10 C11 . . . . -0.6(9) no
    C8 C9 C10 C13 . . . . 180.0(6) no
    C9 C10 C11 C12 . . . . 0.9(9) no
    C13 C10 C11 C12 . . . . -179.7(6) no
    C9 C10 C13 O3 . . . . 2.8(8) no
    C9 C10 C13 O4 . . . . -176.6(6) no
    C11 C10 C13 O3 . . . . -176.6(5) no
    C11 C10 C13 O4 . . . . 4.0(9) no
    C10 C11 C12 C7 . . . . -0.8(9) no
loop_
    _geom_hbond_atom_site_label_D
    _geom_hbond_atom_site_label_H
    _geom_hbond_atom_site_label_A
    _geom_hbond_site_symmetry_A
    _geom_hbond_distance_DH
    _geom_hbond_distance_HA
    _geom_hbond_distance_DA
    _geom_hbond_angle_DHA
    _geom_hbond_publ_flag
    N1 H1 O4 1_545 0.86 2.03 2.860(6) 161.00 yes
    O3 H3O O5 4_565 0.91(7) 1.73(7) 2.616(6) 165(7) yes
    O5 H5A O2 2_655 0.81 2.20 2.924(6) 149.00 yes
    O5 H5B O1 . 0.88 1.98 2.791(6) 152.00 yes
    C6 H6 O1 . 0.93 2.36 2.793(7) 108.00 yes
    C11 H11 O2 1_565 0.93 2.52 3.437(6) 171.00 yes
    C12 H12 O1 . 0.93 2.54 3.035(7) 114.00 yes
    C3 H3 Cg2 2_545 0.93 2.90 3.818(7) 168.00 yes
