# Supplementary material for: 4-(2-Iodo­benzene­sulfonamido)benzoic acid monohydrate
Source: Acta Crystallogr Sect E Struct Rep Online. 2009 Jan 8;65(Pt 2):o230. doi: 10.1107/S1600536808043754 (PMC2968366; doi:10.1107/S1600536808043754)
Supplement: Supplementary file 2 [file e-65-0o230-Isup2.hkl]

#
# h,k,l, Fc-squared, Fo-squared, sigma(Fo-squared) and status flag
#
data_I
_shelx_title ' NT3ORG_0m in P2(1)/c'
_shelx_refln_list_code          4
_shelx_F_calc_maximum      285.79
_exptl_crystal_F_000       824.00
_reflns_d_resolution_high  0.7496
 
loop_
 _symmetry_equiv_pos_as_xyz
 'x, y, z'
 '-x, y+1/2, -z+1/2'
 '-x, -y, -z'
 'x, -y-1/2, z-1/2'
 
_cell_length_a    13.8049
_cell_length_b     8.2756
_cell_length_c    14.7928
_cell_angle_alpha  90.000
_cell_angle_beta  117.472
_cell_angle_gamma  90.000
 
_shelx_F_squared_multiplier     1.000
 
loop_
 _refln_index_h
 _refln_index_k
 _refln_index_l
 _refln_F_squared_calc
 _refln_F_squared_meas
 _refln_F_squared_sigma
 _refln_observed_status
   2   0   0     3627.99     3741.51     37.58 o
   3   0   0    52595.59    56284.13    397.97 o
   4   0   0     1042.15      997.38     34.67 o
   5   0   0    17720.75    18386.03    189.35 o
   6   0   0    11079.98    10710.76    130.44 o
   7   0   0     5685.19     5681.70     89.68 o
   8   0   0     2185.79     2225.47    119.70 o
   9   0   0     7677.07     7555.52    223.00 o
  10   0   0     2176.36     2028.18    110.42 o
  11   0   0       74.11       82.83     72.11 o
  12   0   0       25.25       10.16     77.84 o
  13   0   0       21.95       17.33     90.26 o
  14   0   0       14.32      -39.39    125.12 o
  15   0   0        6.40      -31.50     70.14 o
  16   0   0      334.08      154.53     87.10 o
   1   1   0     1457.52     1421.22     31.87 o
   2   1   0      416.11      385.26     12.52 o
   3   1   0    20432.15    20789.03    150.65 o
   4   1   0       42.80       48.41     12.49 o
   5   1   0      151.88      156.42     16.36 o
   6   1   0     4243.82     4300.38     58.46 o
   7   1   0      484.70      455.63     29.05 o
   8   1   0       10.74       -2.31     26.89 o
   9   1   0      104.50       78.32     33.97 o
  10   1   0       65.94       52.73     40.26 o
  11   1   0       45.93       64.91     39.85 o
  12   1   0       36.61       72.49     41.33 o
  13   1   0      309.54      268.16     53.21 o
  14   1   0        7.81       13.78     43.39 o
  15   1   0       16.59       50.01     51.04 o
  16   1   0        0.08       58.46     56.30 o
   0   2   0     5782.75     6168.53     87.44 o
   1   2   0     8265.50     8477.89     79.55 o
   2   2   0     7951.19     7947.33     65.33 o
   3   2   0     1582.47     1622.45     28.17 o
   4   2   0     2021.82     2094.85     65.61 o
   5   2   0       75.64       72.46     12.76 o
   6   2   0     1805.27     1697.11     40.61 o
   7   2   0     5384.37     5360.09     77.12 o
   8   2   0     1740.32     1716.30     65.95 o
   9   2   0     5236.79     5119.43     80.39 o
  10   2   0     2057.07     1905.53     68.46 o
  11   2   0      270.64      241.24     42.26 o
  12   2   0       52.31        4.71     36.50 o
  13   2   0       13.91      -38.01     38.01 o
  14   2   0      162.38      147.95     50.36 o
  15   2   0      226.09      328.56    107.36 o
  16   2   0       25.56        6.01     57.89 o
   1   3   0     4169.25     4754.92     76.98 o
   2   3   0     2871.31     2705.65     47.16 o
   3   3   0     7924.60     7765.31     91.75 o
   4   3   0    18298.72    18103.70    154.42 o
   5   3   0     2124.52     2071.13     47.65 o
   6   3   0     2207.62     2081.18     48.89 o
   7   3   0     1976.51     1901.45     58.53 o
   8   3   0        0.41       -9.72     26.37 o
   9   3   0     1097.58     1130.66     53.62 o
  10   3   0      653.66      648.25     52.16 o
  11   3   0      556.93      523.54     63.23 o
  12   3   0      789.47      933.26    118.60 o
  13   3   0      762.47      788.06     92.12 o
  14   3   0       80.73       71.95     60.64 o
  15   3   0        2.75       22.52    101.82 o
   0   4   0      495.87      916.15     69.02 o
   1   4   0     1706.61     1874.66    176.84 o
   2   4   0     1914.77     2003.07     65.13 o
   3   4   0       96.88       55.73     22.38 o
   4   4   0      484.93      456.28     33.22 o
   5   4   0       76.14       68.92     24.83 o
   6   4   0      477.89      486.21     33.17 o
   7   4   0       50.18       57.69     24.69 o
   8   4   0     1371.91     1299.23     55.23 o
   9   4   0      485.35      448.63     43.07 o
  10   4   0      105.15       72.95     34.40 o
  11   4   0        7.52      -37.95     39.62 o
  12   4   0      240.29      195.53     72.88 o
  13   4   0       33.63       24.53     55.60 o
  14   4   0       62.98       57.21     90.35 o
  15   4   0       18.90       21.24     97.71 o
   1   5   0     5739.05     5996.35    160.48 o
   2   5   0     3907.77     3882.17     99.82 o
   3   5   0     3022.20     2827.20     86.26 o
   4   5   0     6955.76     6709.18    114.79 o
   5   5   0     8128.86     7855.82    148.34 o
   6   5   0     2352.98     2436.00     75.89 o
   7   5   0        2.89      -25.12     28.33 o
   8   5   0      249.09      257.60     42.50 o
   9   5   0      216.41      245.58     38.90 o
  10   5   0      306.50      278.32     44.27 o
  11   5   0      946.12      999.92     64.58 o
  12   5   0       96.56      164.08     95.23 o
  13   5   0       85.11       81.27     88.63 o
  14   5   0      272.94      310.78    116.55 o
   0   6   0       55.86       65.08     63.63 o
   1   6   0      579.50      671.53    119.12 o
   2   6   0     1749.04     1525.71     92.39 o
   3   6   0       41.22       35.96     33.58 o
   4   6   0        0.44      -30.24     30.24 o
   5   6   0       17.37       28.14     36.74 o
   6   6   0       82.82      119.25     40.41 o
   7   6   0      370.69      429.29     52.37 o
   8   6   0      400.30      464.37     77.74 o
   9   6   0       10.61       16.73     63.71 o
  10   6   0        0.07      -17.36     57.12 o
  11   6   0      126.35      191.68     71.98 o
  12   6   0        4.38       25.09     81.18 o
  13   6   0        0.09       -5.27     56.17 o
   1   7   0      526.66      556.35     77.18 o
   2   7   0      741.14      582.55    132.40 o
   3   7   0     1923.67     1862.70    114.47 o
   4   7   0     1849.42     1782.03    112.52 o
   5   7   0     2786.56     2681.99    106.60 o
   6   7   0     1743.02     1857.50    170.41 o
   7   7   0      274.50      331.41     53.61 o
   8   7   0      174.36      218.65     67.46 o
   9   7   0       17.75      110.69     61.50 o
  10   7   0      142.22      123.33    101.52 o
  11   7   0      301.44      296.61     88.25 o
  12   7   0      107.28       46.84     97.11 o
   0   8   0      384.87      519.73    123.06 o
   1   8   0      724.33      834.36     95.84 o
   2   8   0     1863.01     1811.32    125.01 o
   3   8   0       19.78       21.05     56.27 o
   4   8   0       57.23      -11.82     51.94 o
   5   8   0        1.25        3.66     57.37 o
   6   8   0       27.89       44.86     43.47 o
   7   8   0      220.64      211.21    160.78 o
   8   8   0      377.54      590.95     96.33 o
   9   8   0      146.84      227.43     79.67 o
  10   8   0       19.79        4.71     66.87 o
  11   8   0       69.36       29.79     79.08 o
   1   9   0       54.98       55.83    113.13 o
   2   9   0      486.05      375.97     85.26 o
   3   9   0      304.35      226.61     78.19 o
   4   9   0      315.43      441.23     90.07 o
   5   9   0       30.82      -29.82     63.09 o
   6   9   0        5.76      -53.20     61.25 o
   7   9   0      140.90      -78.53     99.94 o
   8   9   0        0.02      -11.30    105.59 o
   9   9   0      109.93      106.50    111.24 o
   0  10   0      925.21      769.03    167.42 o
   1  10   0      487.29      535.13    105.30 o
   2  10   0        3.84       24.38    114.80 o
   3  10   0      149.06      166.10     86.06 o
   4  10   0       19.71        4.17     73.76 o
   5  10   0      264.39      252.60     94.97 o
   6  10   0      154.02      212.98    138.05 o
   1  11   0       18.42       29.35     84.39 o
 -16   1   1        0.26      -26.11     52.49 o
 -15   1   1      427.80      453.27     66.04 o
 -14   1   1      750.34      758.76     69.90 o
 -13   1   1      437.78      447.67     57.55 o
 -12   1   1      579.61      605.36     58.32 o
 -11   1   1     1697.16     1744.00    116.30 o
 -10   1   1     1081.79     1061.35     63.18 o
  -9   1   1      163.65      137.67     34.85 o
  -8   1   1     1797.59     1828.06     58.22 o
  -7   1   1      835.32      752.12     46.09 o
  -6   1   1     8097.51     8154.09     92.56 o
  -5   1   1    22153.42    21833.49    181.13 o
  -4   1   1    21969.96    22419.45    154.64 o
  -3   1   1    19273.03    19978.90    144.64 o
  -2   1   1     7521.94     7771.66     64.61 o
  -1   1   1    10451.51    10909.45    160.04 o
   0   1   1     1984.95     1844.47     41.44 o
   1   1   1     9265.58     9369.16     55.03 o
   2   1   1    28713.01    29910.29    163.02 o
   3   1   1     5855.15     5971.35     53.28 o
   4   1   1    20912.94    21101.55    149.82 o
   5   1   1    21365.50    21452.77    157.12 o
   6   1   1     8116.17     8108.13     86.28 o
   7   1   1       38.81       -2.14     20.23 o
   8   1   1      157.09      168.44     26.96 o
   9   1   1       53.40       -4.09     29.00 o
  10   1   1      646.53      750.78     56.45 o
  11   1   1     2141.58     2245.93    106.14 o
  12   1   1      238.42      285.75     56.14 o
  13   1   1      138.00      262.41     54.43 o
  14   1   1      260.74      224.92     65.23 o
  15   1   1      143.53      284.12     64.34 o
 -16   2   1        2.26      -28.75     50.57 o
 -15   2   1        7.56       -4.58     45.42 o
 -14   2   1      355.46      336.44     56.86 o
 -13   2   1       81.28       95.29     42.96 o
 -12   2   1      106.64       63.97     37.91 o
 -11   2   1      362.88      305.78     42.82 o
 -10   2   1        3.89       -7.67     29.06 o
  -9   2   1      622.55      682.48     41.20 o
  -8   2   1     2334.84     2299.08     57.16 o
  -7   2   1     4312.38     4152.56     64.77 o
  -6   2   1      705.26      731.28     24.44 o
  -5   2   1      222.65      226.96     19.80 o
  -4   2   1      210.47      154.96     18.65 o
  -3   2   1      712.24      686.54     23.32 o
  -2   2   1     6373.33     6125.90     53.31 o
  -1   2   1     7219.78     7027.23     57.61 o
   0   2   1      634.67      694.15     20.45 o
   1   2   1      244.55      210.41     14.44 o
   2   2   1    20016.92    20360.49    129.72 o
   3   2   1       78.96       84.50     13.28 o
   4   2   1      197.51      184.93     13.83 o
   5   2   1      658.40      658.71     26.07 o
   6   2   1      173.58      177.13     21.11 o
   7   2   1     2875.79     2842.14     59.91 o
   8   2   1     3104.73     3287.81     68.43 o
   9   2   1     2480.43     2509.82     61.83 o
  10   2   1      125.51      106.71     34.92 o
  11   2   1      293.17      384.43     46.06 o
  12   2   1      205.17      207.08     43.41 o
  13   2   1        0.55        8.70     42.42 o
  14   2   1      216.11      222.88     55.26 o
  15   2   1      118.85      152.63     57.10 o
 -16   3   1       18.25      -70.05     99.17 o
 -15   3   1        3.29      -13.76     56.89 o
 -14   3   1       18.20       37.95     59.13 o
 -13   3   1      493.60      487.08     74.35 o
 -12   3   1     1032.32      972.61     78.74 o
 -11   3   1      166.03      185.55     48.41 o
 -10   3   1       29.32       -8.89     41.59 o
  -9   3   1     1909.54     1931.41     65.00 o
  -8   3   1       82.86       31.94     27.86 o
  -7   3   1     5668.36     5768.52     94.34 o
  -6   3   1     2443.12     2379.46     52.99 o
  -5   3   1     6402.58     6407.47     86.07 o
  -4   3   1     7336.08     7806.15     92.71 o
  -3   3   1    11268.35    11578.30    148.30 o
  -2   3   1     3580.98     3897.77     56.84 o
  -1   3   1      231.12      271.60     21.15 o
   0   3   1      319.33      421.42     31.90 o
   1   3   1     1387.51     1482.38     34.86 o
   2   3   1      223.64      202.87     19.42 o
   3   3   1    14249.67    14341.97    127.92 o
   4   3   1     3422.10     3471.51     48.26 o
   5   3   1       27.70        1.47     22.71 o
   6   3   1     3056.53     3104.19     67.38 o
   7   3   1      792.98      801.86     42.11 o
   8   3   1        1.52      -17.94     25.70 o
   9   3   1      199.45      217.34     51.72 o
  10   3   1      396.35      390.27     33.51 o
  11   3   1      170.14      202.78     38.75 o
  12   3   1      200.26      172.89     44.64 o
  13   3   1      626.76      622.64     88.30 o
  14   3   1       15.86        9.93     85.98 o
  15   3   1        0.03      -20.55    100.97 o
 -15   4   1      238.02      404.38    126.14 o
 -14   4   1       29.53      -58.25    101.78 o
 -13   4   1       75.67       72.76     63.00 o
 -12   4   1       12.64       -2.90     48.62 o
 -11   4   1      474.91      443.61     71.34 o
 -10   4   1     1763.22     1777.79     75.35 o
  -9   4   1     3818.65     3901.54     90.85 o
  -8   4   1     2708.93     2648.41     64.30 o
  -7   4   1     2090.48     2061.11     56.92 o
  -6   4   1     3070.80     3059.29     63.92 o
  -5   4   1     2858.16     2616.42     69.00 o
  -4   4   1     3115.17     3309.06     72.00 o
  -3   4   1     2204.01     2162.24     67.89 o
  -2   4   1     6349.67     6186.04    114.51 o
  -1   4   1     6292.68     6181.08     93.62 o
   0   4   1    33896.44    34979.27    387.47 o
   1   4   1     6821.02     6919.12    114.47 o
   2   4   1     2147.74     1878.50     82.79 o
   3   4   1     1786.63     1823.19     55.23 o
   4   4   1       82.36      136.66     27.10 o
   5   4   1     1553.45     1484.05     53.27 o
   6   4   1     3832.30     3718.23     85.96 o
   7   4   1     2301.37     2235.17     95.69 o
   8   4   1      855.56      908.15     48.39 o
   9   4   1     1865.64     1780.32     99.21 o
  10   4   1      530.21      495.91     56.18 o
  11   4   1       24.01      -17.08     38.46 o
  12   4   1        1.39       -0.17     78.19 o
  13   4   1        4.26      -19.35     85.89 o
  14   4   1       64.02      257.34    119.89 o
 -14   5   1        4.83       -2.91     94.89 o
 -13   5   1       58.58      -24.58     74.33 o
 -12   5   1       43.79       23.05     50.16 o
 -11   5   1       15.98      -35.51     66.50 o
 -10   5   1        1.79      -27.95     33.29 o
  -9   5   1       42.05       69.41     46.70 o
  -8   5   1       12.47        1.49     36.45 o
  -7   5   1        0.83      -39.03     48.64 o
  -6   5   1       10.92        1.35     28.21 o
  -5   5   1      434.65      468.09     42.02 o
  -4   5   1       10.01       49.63     27.15 o
  -3   5   1       21.02        9.39     47.75 o
  -2   5   1       83.34       52.02     27.56 o
  -1   5   1      167.97      116.42     45.86 o
   0   5   1      322.40      288.56     49.53 o
   1   5   1      247.61      301.84     33.12 o
   2   5   1      559.78      587.29     40.24 o
   3   5   1      184.45      204.96     39.88 o
   4   5   1      661.75      633.86     44.61 o
   5   5   1        2.11       31.93     30.40 o
   6   5   1      233.10      229.88     36.77 o
   7   5   1       59.76       57.91     51.68 o
   8   5   1      159.88      143.29     31.95 o
   9   5   1      190.55      137.34     35.41 o
  10   5   1       86.74       95.16     47.52 o
  11   5   1       20.91        3.37     57.07 o
  12   5   1       11.92      -49.37     58.21 o
  13   5   1        5.23      -48.13     79.13 o
  14   5   1        0.01      -21.67     87.18 o
 -14   6   1        7.79      -83.41     83.41 o
 -13   6   1       55.08        7.00     57.36 o
 -12   6   1        1.06      -18.18     47.20 o
 -11   6   1       59.93      -32.76     67.57 o
 -10   6   1     1510.43     1412.70     86.14 o
  -9   6   1     2563.82     2502.33    137.04 o
  -8   6   1      720.71      778.24     62.27 o
  -7   6   1     1101.57     1047.62     67.77 o
  -6   6   1     1744.56     1534.83     76.42 o
  -5   6   1      952.85      922.59     63.14 o
  -4   6   1     1391.49     1601.06     76.24 o
  -3   6   1     4340.81     4349.01    117.10 o
  -2   6   1      356.07      430.68     74.12 o
  -1   6   1     7188.02     7077.27    195.04 o
   0   6   1    11952.65    12381.17    268.46 o
   1   6   1     5265.62     5376.26    169.12 o
   2   6   1     1629.23     1510.79    115.10 o
   3   6   1      166.53       99.22     49.63 o
   4   6   1      823.30      838.93     62.51 o
   5   6   1      398.63      424.54     51.41 o
   6   6   1     3437.37     3297.85    107.41 o
   7   6   1     1886.31     1883.91    118.14 o
   8   6   1      385.39      364.98     73.00 o
   9   6   1     1124.34     1150.58    107.24 o
  10   6   1      968.33      755.28     96.89 o
  11   6   1       46.67      -43.46     60.29 o
  12   6   1       41.40      -57.79     64.66 o
  13   6   1       10.46      114.93    103.45 o
 -13   7   1      265.01      410.38    135.56 o
 -12   7   1      125.87      -16.61     84.18 o
 -11   7   1       23.79      -55.45     55.45 o
 -10   7   1        2.66      -26.44     53.91 o
  -9   7   1      159.92      180.14     79.60 o
  -8   7   1        9.33      -31.04     49.64 o
  -7   7   1     1674.06     1863.93     92.77 o
  -6   7   1      340.06      414.01     54.53 o
  -5   7   1        6.26       54.49     39.04 o
  -4   7   1     2843.62     3153.27    110.47 o
  -3   7   1       59.24       86.76     53.85 o
  -2   7   1      307.26      280.79     67.31 o
  -1   7   1      523.11      477.75     74.82 o
   0   7   1     2818.87     2675.17    133.37 o
   1   7   1       70.25      122.96     56.22 o
   2   7   1       59.33      100.21     55.03 o
   3   7   1     3309.81     3543.26    149.89 o
   4   7   1      860.51      891.84     87.61 o
   5   7   1        7.59       68.53     40.99 o
   6   7   1      122.21       79.00     44.16 o
   7   7   1      232.25      335.81     83.75 o
   8   7   1       69.07      171.45     63.92 o
   9   7   1      434.59      294.06     79.52 o
  10   7   1       87.52      -21.17     64.95 o
  11   7   1       96.22       47.56     71.29 o
  12   7   1       69.54      142.50    174.32 o
 -11   8   1       49.69      234.30    110.73 o
 -10   8   1       80.49      -89.22    147.34 o
  -9   8   1      470.12      366.36     89.98 o
  -8   8   1     1013.18      909.71    107.88 o
  -7   8   1      218.97      213.08     54.37 o
  -6   8   1      217.18      175.86     52.38 o
  -5   8   1       34.84      108.72    125.97 o
  -4   8   1       73.12       18.77     73.35 o
  -3   8   1      510.40      485.66     88.72 o
  -2   8   1     1201.00     1265.89    108.53 o
  -1   8   1      969.81     1121.94    130.85 o
   0   8   1     1280.00     1139.87    122.42 o
   1   8   1      561.07      587.08     86.36 o
   2   8   1      130.51      223.13     74.50 o
   3   8   1      513.29      524.26     84.99 o
   4   8   1        7.43       21.48     67.65 o
   5   8   1      107.95       58.66     63.27 o
   6   8   1        7.98      -56.87     56.87 o
   7   8   1        3.67       63.00     55.40 o
   8   8   1      389.26      426.28     88.72 o
   9   8   1      152.82      -39.25     63.43 o
  10   8   1       12.04        1.26     67.24 o
  -9   9   1        1.05      -66.38    122.68 o
  -8   9   1        2.23       22.49     64.54 o
  -7   9   1       40.74      -86.84     98.14 o
  -6   9   1      184.93      205.13     81.12 o
  -5   9   1      467.08      529.86     92.40 o
  -4   9   1      736.34      845.20    182.62 o
  -3   9   1      475.72      507.08     92.81 o
  -2   9   1      491.71      594.13    263.25 o
  -1   9   1      214.11      150.63     67.93 o
   0   9   1       16.69      152.14     69.61 o
   1   9   1      168.23      211.97     79.74 o
   2   9   1      487.17      457.57     90.13 o
   3   9   1      923.19     1051.81    113.33 o
   4   9   1      598.30      657.96     98.42 o
   5   9   1      663.96      727.40    117.24 o
   6   9   1      167.30       88.38    116.64 o
   7   9   1        7.89      225.74    123.66 o
   8   9   1       12.81      172.73    129.40 o
  -7  10   1       13.91       82.98    142.16 o
  -6  10   1        0.64      -77.16    119.46 o
  -5  10   1       13.28       25.56     78.63 o
  -4  10   1       75.10       72.81     81.97 o
  -3  10   1       74.74       41.17     77.84 o
  -2  10   1       28.21       13.52    110.73 o
  -1  10   1        1.93       19.36     72.49 o
   0  10   1        2.59       13.70     74.20 o
   1  10   1      140.62       97.94     79.76 o
   2  10   1       28.74      -13.70     72.74 o
   3  10   1       34.63       45.07    179.03 o
   4  10   1        0.14        5.27     80.05 o
   5  10   1       70.59      -47.36    111.50 o
   6  10   1       14.32       79.99    123.15 o
  -1  11   1       14.16      -72.13     73.97 o
   0  11   1       40.88       24.97     85.87 o
 -17   0   2       58.62       83.97     90.24 o
 -16   0   2      288.82      374.26     97.75 o
 -15   0   2      899.44     1182.26    224.41 o
 -14   0   2       34.71        8.16     64.47 o
 -13   0   2      838.80      858.60     95.80 o
 -12   0   2      220.08      179.18     67.78 o
 -11   0   2     2085.44     2009.30    114.88 o
 -10   0   2     6346.20     6137.68    122.32 o
  -9   0   2    17340.38    17164.95    232.21 o
  -8   0   2    10123.55     9844.16    134.41 o
  -7   0   2       31.79       54.94     22.71 o
  -6   0   2     6951.22     6440.98     94.02 o
  -5   0   2    26461.90    27991.76    378.57 o
  -4   0   2    81676.90    84033.38   1635.00 o
  -3   0   2      622.59      571.57     53.52 o
  -2   0   2      129.85      172.00     22.10 o
  -1   0   2    21176.25     4415.73    110.64 o
   0   0   2    25546.83    25143.06    393.60 o
   1   0   2    18568.54    19209.47    178.53 o
   2   0   2     1211.09     1261.29     44.55 o
   3   0   2      815.20      783.51     32.42 o
   4   0   2    10411.95    10842.48    113.13 o
   5   0   2     2525.62     2508.92     54.84 o
   6   0   2     8829.74     8366.22    114.54 o
   7   0   2     1924.10     1770.68     74.92 o
   8   0   2     2788.09     2605.30     97.75 o
   9   0   2     2386.11     2507.89    120.14 o
  10   0   2      551.28      629.71     78.42 o
  11   0   2      747.88      752.25    161.64 o
  12   0   2      251.40      308.46     96.17 o
  13   0   2      185.67      190.86     72.60 o
  14   0   2        6.78      -31.07     67.61 o
  15   0   2       40.18       -1.93     69.94 o
 -17   1   2       12.56       23.95     58.41 o
 -16   1   2       37.59       20.54     51.26 o
 -15   1   2       11.07       16.78     47.74 o
 -14   1   2        0.19       49.53     45.54 o
 -13   1   2      301.22      276.78     61.67 o
 -12   1   2      651.39      745.20     62.19 o
 -11   1   2       74.69       74.62     48.29 o
 -10   1   2       12.60       23.50     19.86 o
  -9   1   2      461.14      473.20     28.70 o
  -8   1   2      277.96      286.55     27.99 o
  -7   1   2     3531.17     3309.08     75.74 o
  -6   1   2     1165.05     1191.06     46.29 o
  -5   1   2     3626.83     3897.11     63.99 o
  -4   1   2      443.75      414.78     39.31 o
  -3   1   2     1568.97     1588.04     34.00 o
  -2   1   2     5316.69     5539.06     74.64 o
  -1   1   2    14120.08    14279.46    139.57 o
   0   1   2     4239.01     4555.53     58.55 o
   1   1   2      420.10      415.68     12.69 o
   2   1   2     2154.89     2162.39     27.73 o
   3   1   2     2737.70     2729.11     35.88 o
   4   1   2      407.92      377.11     18.61 o
   5   1   2      452.60      478.88     27.56 o
   6   1   2      399.50      330.07     28.00 o
   7   1   2       18.48       53.03     22.43 o
   8   1   2       68.40       64.67     24.47 o
   9   1   2      319.54      303.10     34.18 o
  10   1   2       74.45       54.56     38.09 o
  11   1   2      100.44      110.77     49.64 o
  12   1   2       23.84       -6.12     41.68 o
  13   1   2      148.93       23.87     50.10 o
  14   1   2      115.64      122.91     54.81 o
  15   1   2        9.78       -5.23     52.68 o
 -16   2   2       28.93      -41.76     48.91 o
 -15   2   2       40.96        1.89     47.24 o
 -14   2   2      136.08      183.88     44.83 o
 -13   2   2       47.27       -2.81     36.79 o
 -12   2   2      159.77      203.76     40.60 o
 -11   2   2      497.40      541.16     51.73 o
 -10   2   2     1150.10     1219.10     56.71 o
  -9   2   2     5979.63     5912.34    101.83 o
  -8   2   2     4451.82     4395.79     90.97 o
  -7   2   2     4452.57     4460.24     87.85 o
  -6   2   2     5250.87     5138.16    157.40 o
  -5   2   2     1198.18     1359.48     54.51 o
  -4   2   2     2190.73     2356.93     51.80 o
  -3   2   2     8835.85     9122.16    108.79 o
  -2   2   2    23046.71    24057.16    170.12 o
  -1   2   2    38691.69    40515.93    269.61 o
   0   2   2    39308.56    41629.71    278.48 o
   1   2   2    14353.41    14956.80    115.58 o
   2   2   2     9807.64    10010.04     68.95 o
   3   2   2      181.95      204.42     13.48 o
   4   2   2        4.10       39.58     12.25 o
   5   2   2     2729.64     2778.52     49.18 o
   6   2   2     3608.99     3592.41     59.61 o
   7   2   2     2999.61     3085.47     64.38 o
   8   2   2     1360.14     1324.79     48.28 o
   9   2   2     1105.02     1203.92     49.90 o
  10   2   2      671.32      645.97     42.98 o
  11   2   2        3.31      -33.97     33.97 o
  12   2   2        0.47      -27.99     41.69 o
  13   2   2        7.43       14.86     43.98 o
  14   2   2       47.81       85.04     49.45 o
  15   2   2       81.91      126.94     71.17 o
 -16   3   2       52.25       32.80     71.59 o
 -15   3   2       97.97       56.02     70.57 o
 -14   3   2      150.32      188.96     56.82 o
 -13   3   2      501.90      573.48     83.48 o
 -12   3   2     1002.93     1108.61     82.55 o
 -11   3   2      110.78      199.37     50.01 o
 -10   3   2        1.51      -18.24     35.74 o
  -9   3   2      124.59      107.18     24.65 o
  -8   3   2      342.23      307.41     30.82 o
  -7   3   2     4261.66     4005.87     72.81 o
  -6   3   2     3892.54     3694.94     67.41 o
  -5   3   2     5032.21     4762.94     73.78 o
  -4   3   2     7062.13     6950.74     98.79 o
  -3   3   2     9116.25     8975.19    101.64 o
  -2   3   2     1094.09     1054.48     31.62 o
  -1   3   2      629.81      648.80     24.35 o
   0   3   2     3782.47     3903.68     56.09 o
   1   3   2     1403.30     1405.00     28.51 o
   2   3   2    11396.28    11741.01    110.51 o
   3   3   2     6939.55     6641.77     84.61 o
   4   3   2     8268.09     7954.66     79.99 o
   5   3   2     4707.90     4582.36     64.04 o
   6   3   2      928.39      867.38     39.73 o
   7   3   2      322.85      349.92     26.96 o
   8   3   2      415.03      376.34     30.48 o
   9   3   2      607.63      594.74     35.58 o
  10   3   2      370.10      402.40     37.58 o
  11   3   2       78.84       95.88     32.71 o
  12   3   2      124.36      181.20     50.68 o
  13   3   2      418.59      409.16     71.89 o
  14   3   2       37.85      113.21    103.62 o
 -16   4   2        3.75       11.90    106.88 o
 -15   4   2        0.12      -53.97     53.97 o
 -14   4   2       78.82       44.00    137.28 o
 -13   4   2       28.70       26.70     53.80 o
 -12   4   2       31.38        4.41     48.10 o
 -11   4   2      238.48      206.58     57.93 o
 -10   4   2      176.97      152.01     48.60 o
  -9   4   2       72.33       95.19     64.30 o
  -8   4   2     1277.50     1265.43     48.00 o
  -7   4   2     1552.56     1495.53     56.38 o
  -6   4   2      688.14      780.06     37.80 o
  -5   4   2      298.59      312.31     23.67 o
  -4   4   2      604.75      608.78     36.35 o
  -3   4   2      910.69     1026.28     41.01 o
  -2   4   2     3841.74     4160.55     63.90 o
  -1   4   2       65.69      173.10     23.48 o
   0   4   2      486.18      607.33     39.64 o
   1   4   2     2296.37     2444.66     59.28 o
   2   4   2      106.61      172.65     21.69 o
   3   4   2     1431.63     1417.60     51.32 o
   4   4   2       27.08       35.37     28.61 o
   5   4   2     1803.21     1822.28     51.19 o
   6   4   2       52.59       20.21     24.07 o
   7   4   2       12.60       41.82     26.03 o
   8   4   2     1614.40     1561.77     63.30 o
   9   4   2     1095.52     1185.80     60.25 o
  10   4   2       50.05       27.12     36.82 o
  11   4   2       15.73      -27.89     52.87 o
  12   4   2      156.15      141.05     95.57 o
  13   4   2       49.09       72.79     99.77 o
  14   4   2      365.69      249.12    122.38 o
 -15   5   2      103.25       35.11     99.17 o
 -14   5   2      554.77      524.53    141.64 o
 -13   5   2      592.80      669.64     91.76 o
 -12   5   2      194.67      144.24     60.03 o
 -11   5   2     1014.09     1003.54     71.39 o
 -10   5   2     1463.15     1472.99     96.60 o
  -9   5   2       52.17       41.01     29.11 o
  -8   5   2     2078.75     2045.57     64.81 o
  -7   5   2      554.06      668.97     68.40 o
  -6   5   2     1468.14     1470.43     60.71 o
  -5   5   2    14087.67    13862.62    184.24 o
  -4   5   2    10757.83    10770.35    200.08 o
  -3   5   2     1850.40     1703.75     69.41 o
  -2   5   2     2682.87     2601.82    102.82 o
  -1   5   2     2868.51     3024.02    112.84 o
   0   5   2       18.31      -29.69     36.18 o
   1   5   2     2744.22     2762.68     73.14 o
   2   5   2     7755.73     7707.01    141.70 o
   3   5   2     4189.11     4247.06     80.52 o
   4   5   2     4247.92     4421.13     97.05 o
   5   5   2     7231.21     7250.69    118.09 o
   6   5   2     3459.26     3483.20     95.86 o
   7   5   2        8.99        5.18     47.12 o
   8   5   2       65.08       55.41     30.17 o
   9   5   2        8.72       81.27     43.33 o
  10   5   2      208.11      219.15     53.05 o
  11   5   2     1271.14     1359.84    132.91 o
  12   5   2      343.11      294.32     80.06 o
  13   5   2        2.95      -46.93     78.62 o
 -14   6   2        0.42       31.60     97.28 o
 -13   6   2       31.37        1.80     57.54 o
 -12   6   2        0.59      -46.48     46.48 o
 -11   6   2      223.03      142.44    109.19 o
 -10   6   2       11.28      -20.55     65.86 o
  -9   6   2        1.62       31.83     53.38 o
  -8   6   2      229.16      286.22     54.97 o
  -7   6   2     1723.58     1684.21     80.74 o
  -6   6   2      228.14      187.09     42.10 o
  -5   6   2      117.57      129.78     45.51 o
  -4   6   2     1025.72      984.18     63.58 o
  -3   6   2      192.48      232.00     40.69 o
  -2   6   2     1975.63     2255.54    115.20 o
  -1   6   2       15.15       31.08     44.11 o
   0   6   2      116.93      179.38     71.08 o
   1   6   2      140.31      151.34     31.83 o
   2   6   2      555.26      580.32     47.14 o
   3   6   2        8.28       41.92     26.50 o
   4   6   2       65.87      103.52     51.95 o
   5   6   2       82.29       74.68     51.85 o
   6   6   2       21.30        3.55     45.31 o
   7   6   2        0.34       72.53     91.85 o
   8   6   2        1.45       28.72     51.10 o
   9   6   2      249.78      270.36     72.98 o
  10   6   2       18.27      104.97     67.60 o
  11   6   2        0.03      -44.77     58.33 o
  12   6   2       61.39      101.24     73.40 o
 -13   7   2       77.25      128.29    104.65 o
 -12   7   2      153.07      189.43     96.43 o
 -11   7   2      381.91      329.96    110.90 o
 -10   7   2       37.88       40.66     61.87 o
  -9   7   2       40.29      -42.21     54.16 o
  -8   7   2       11.12      -13.23     37.98 o
  -7   7   2     1002.41      949.36     71.58 o
  -6   7   2     1208.05     1272.35     77.84 o
  -5   7   2     1566.93     1712.38    101.18 o
  -4   7   2     4550.67     4275.27    126.62 o
  -3   7   2     2805.36     2728.96    136.14 o
  -2   7   2      499.62      714.66    124.82 o
  -1   7   2       22.33       58.45     51.12 o
   0   7   2      391.40      360.22     69.66 o
   1   7   2     1393.79     1303.91    100.37 o
   2   7   2     2974.83     2597.83    131.43 o
   3   7   2      332.47      370.97    119.42 o
   4   7   2      634.83      593.62     78.92 o
   5   7   2     1844.57     2063.87    191.66 o
   6   7   2      288.85      356.39     72.71 o
   7   7   2       10.73       32.48     54.37 o
   8   7   2       15.04       22.89     60.26 o
   9   7   2       12.85       -9.46     60.39 o
  10   7   2      111.50       77.67     70.42 o
  11   7   2      223.40      138.76    100.92 o
 -11   8   2       84.97       41.96     96.51 o
 -10   8   2      109.38       57.89     90.35 o
  -9   8   2      131.26      179.77     74.61 o
  -8   8   2      386.56      675.00     98.76 o
  -7   8   2      907.14      954.79     78.87 o
  -6   8   2       35.05       21.39     41.33 o
  -5   8   2        7.61        9.16     38.04 o
  -4   8   2        4.20       73.00     67.14 o
  -3   8   2        7.26      -30.36     51.94 o
  -2   8   2     1331.84     1498.33    116.29 o
  -1   8   2     1660.25     1766.93    137.62 o
   0   8   2      579.84      701.13     90.25 o
   1   8   2      598.62      668.27     91.03 o
   2   8   2     1143.00     1028.71    141.34 o
   3   8   2      320.62      262.47     71.03 o
   4   8   2      242.44      108.62     67.52 o
   5   8   2      328.74      334.93    119.29 o
   6   8   2      136.72      134.79    105.76 o
   7   8   2      377.35      457.05    140.45 o
   8   8   2      564.81      534.21     95.85 o
   9   8   2      241.69      187.29     80.43 o
  10   8   2        1.08      -24.47     71.65 o
 -10   9   2        0.04      -16.36     91.46 o
  -9   9   2        1.87      -63.17     63.17 o
  -8   9   2       86.26      -50.50     94.37 o
  -7   9   2      131.93      277.47     80.92 o
  -6   9   2      557.45      527.52    311.21 o
  -5   9   2       33.25      -54.79     54.79 o
  -4   9   2       56.87       66.01     88.08 o
  -3   9   2      316.32      310.81    128.84 o
  -2   9   2       29.58       59.33     61.97 o
  -1   9   2        2.31      -57.40     57.40 o
   0   9   2      271.26      275.28     78.38 o
   1   9   2       25.39       -7.10     60.78 o
   2   9   2        9.90      -60.55     60.55 o
   3   9   2      692.97      509.78     93.65 o
   4   9   2      353.57      674.05    157.23 o
   5   9   2        2.73        6.51     91.97 o
   6   9   2        1.44      -99.85     99.85 o
   7   9   2      113.01      124.35    122.98 o
   8   9   2        0.66        4.20    109.96 o
  -7  10   2        6.15     -111.16    111.16 o
  -6  10   2      106.88      209.67    165.88 o
  -5  10   2        4.94      -41.11     75.04 o
  -4  10   2      147.49      135.84    152.18 o
  -3  10   2      652.47      682.14    214.65 o
  -2  10   2      173.10       83.01     80.29 o
  -1  10   2      421.98      412.25     96.65 o
   0  10   2      877.39     1016.14    124.51 o
   1  10   2      391.57      553.83    110.24 o
   2  10   2      215.06      326.96     95.71 o
   3  10   2       27.25       41.36    112.10 o
   4  10   2       14.62      -59.26    110.04 o
   5  10   2        2.18      -48.04    110.47 o
 -17   1   3        3.62       41.37     63.04 o
 -16   1   3       16.24      -45.43     45.43 o
 -15   1   3      297.55      204.81     67.29 o
 -14   1   3     1675.10     1768.83     88.68 o
 -13   1   3     1396.01     1453.99     78.12 o
 -12   1   3     1156.86     1186.13     70.57 o
 -11   1   3     2379.02     2379.23     87.55 o
 -10   1   3     1424.35     1392.29     98.48 o
  -9   1   3       10.37       22.45     33.30 o
  -8   1   3     2150.17     2239.53     68.72 o
  -7   1   3    11206.08    10851.75    144.95 o
  -6   1   3     6144.20     5892.74    128.76 o
  -5   1   3    22117.56    22538.73    203.81 o
  -4   1   3    43060.93    44375.23    359.36 o
  -3   1   3    24776.19    25424.90    241.66 o
  -2   1   3       27.47      -18.02     35.43 o
  -1   1   3     8988.32     9578.36    127.54 o
   0   1   3      231.70      234.54     25.71 o
   1   1   3     7322.56     7389.20     65.13 o
   2   1   3    32227.70    32617.93    212.06 o
   3   1   3     4278.40     4172.98     49.55 o
   4   1   3     6688.51     6561.08     65.67 o
   5   1   3    11724.09    11849.93    102.80 o
   6   1   3     3688.66     3650.72     66.20 o
   7   1   3      251.77      311.57     32.45 o
   8   1   3       27.74       59.90     26.67 o
   9   1   3      193.87      170.03     33.47 o
  10   1   3      452.41      522.98     55.18 o
  11   1   3     1328.32     1535.92     79.67 o
  12   1   3      324.89      321.72     54.18 o
  13   1   3      105.29      144.53     53.54 o
  14   1   3        0.32      -48.40     48.40 o
 -17   2   3      173.04      193.82     57.65 o
 -16   2   3        8.83       80.20     56.22 o
 -15   2   3       25.85       34.85     43.70 o
 -14   2   3       98.14       11.18     38.43 o
 -13   2   3       91.20      104.68     43.22 o
 -12   2   3      168.04      178.66     44.47 o
 -11   2   3     1767.71     1740.23     75.15 o
 -10   2   3      161.26      168.05     37.61 o
  -9   2   3      857.05      786.43     51.58 o
  -8   2   3     4344.64     4147.74     85.41 o
  -7   2   3     4594.52     4293.86     97.19 o
  -6   2   3      897.89      807.22     57.81 o
  -5   2   3      731.00      686.50     39.85 o
  -4   2   3      115.82      183.84     39.50 o
  -3   2   3     1017.84     1058.43     43.77 o
  -2   2   3    36855.44    37272.08    333.62 o
  -1   2   3    14723.10    14812.00    120.67 o
   0   2   3    12043.55    12635.94    109.32 o
   1   2   3     4856.41     5033.59     54.94 o
   2   2   3     3421.80     3487.72     38.68 o
   3   2   3      132.07      124.69     14.19 o
   4   2   3      269.95      278.50     17.73 o
   5   2   3     3102.40     3167.37     46.27 o
   6   2   3      582.51      660.65     32.74 o
   7   2   3      278.59      302.83     29.22 o
   8   2   3     1443.30     1592.00     61.95 o
   9   2   3      826.83      764.77     44.12 o
  10   2   3      112.21      103.89     36.20 o
  11   2   3       23.38      -16.25     36.35 o
  12   2   3       91.39       64.37     45.91 o
  13   2   3       65.92       22.64     47.94 o
  14   2   3       99.21      107.51     79.46 o
 -16   3   3      378.21      406.23    111.76 o
 -15   3   3       67.23      102.11     58.78 o
 -14   3   3        2.40      -10.97     49.97 o
 -13   3   3     1201.23     1274.39    110.46 o
 -12   3   3      704.22      806.77     98.85 o
 -11   3   3       47.11       17.84     39.13 o
 -10   3   3        7.01        7.46     25.54 o
  -9   3   3       14.85      -22.66     25.92 o
  -8   3   3      122.60      149.41     34.70 o
  -7   3   3     2849.80     2730.10     85.82 o
  -6   3   3     4463.90     4288.08     97.71 o
  -5   3   3     2175.09     2086.00     64.81 o
  -4   3   3     3339.04     3321.62     62.26 o
  -3   3   3     2420.81     2836.54     60.80 o
  -2   3   3     5371.20     5728.35    150.02 o
  -1   3   3     4627.39     5492.27    102.88 o
   0   3   3     3123.92     3371.46    125.20 o
   1   3   3      238.33      177.65     28.61 o
   2   3   3     9577.84    10050.13    189.50 o
   3   3   3     4777.52     4520.24     53.70 o
   4   3   3     2476.48     2306.18     46.24 o
   5   3   3     1334.53     1313.75     30.12 o
   6   3   3      177.28      209.83     23.95 o
   7   3   3       57.01       49.22     22.84 o
   8   3   3       61.41       12.61     25.05 o
   9   3   3      224.61      302.52     33.22 o
  10   3   3       75.87       48.23     35.88 o
  11   3   3      161.64      101.40     35.99 o
  12   3   3       80.56       45.12     48.93 o
  13   3   3        0.54       68.09     50.08 o
  14   3   3      361.28      440.22     66.03 o
 -16   4   3      173.73        7.16     66.48 o
 -15   4   3      205.97      283.63     97.11 o
 -14   4   3       98.88       76.96     59.92 o
 -13   4   3      100.67       74.75     55.86 o
 -12   4   3      175.85      230.80    141.99 o
 -11   4   3      521.04      662.83    115.61 o
 -10   4   3     2501.03     2584.63     75.79 o
  -9   4   3     5389.46     5252.32    105.45 o
  -8   4   3     1612.33     1481.15    102.80 o
  -7   4   3     1788.30     1667.77     58.12 o
  -6   4   3      299.84      338.27     30.72 o
  -5   4   3      611.65      610.44     26.78 o
  -4   4   3     4287.56     4344.48     83.50 o
  -3   4   3     4147.29     4177.06     78.51 o
  -2   4   3     4672.99     4394.70     74.55 o
  -1   4   3     8225.19     8403.48     94.97 o
   0   4   3    10371.21    10619.50    125.21 o
   1   4   3    10916.39    11320.57    143.74 o
   2   4   3     1257.14     1244.92     59.23 o
   3   4   3      260.96      307.72     36.60 o
   4   4   3      227.72      231.09     23.97 o
   5   4   3     2223.49     2265.67     52.61 o
   6   4   3     3305.47     3196.30     58.90 o
   7   4   3     2494.12     2564.43    106.54 o
   8   4   3     2228.65     2147.31     72.63 o
   9   4   3     1451.02     1562.59     85.04 o
  10   4   3      181.31      262.29     67.30 o
  11   4   3      174.15      101.69     85.42 o
  12   4   3        1.72       99.94     88.98 o
  13   4   3       89.86       76.30    104.14 o
 -15   5   3        6.39       79.21     95.31 o
 -14   5   3       21.49       63.94     66.25 o
 -13   5   3        6.55      -68.25     68.25 o
 -12   5   3        0.03       38.01     51.50 o
 -11   5   3        2.26      -60.33     60.33 o
 -10   5   3      181.33      275.01     63.31 o
  -9   5   3        2.48       25.32     29.45 o
  -8   5   3      137.18      133.95     31.72 o
  -7   5   3      160.66      243.11     50.96 o
  -6   5   3      416.58      422.14     42.52 o
  -5   5   3        2.22       31.65     29.17 o
  -4   5   3        1.12       -5.17     35.71 o
  -3   5   3       26.37       23.85     25.45 o
  -2   5   3        6.72       -1.89     25.27 o
  -1   5   3        9.83        3.25     31.75 o
   0   5   3      103.27      104.46     25.55 o
   1   5   3       54.32       62.01     55.95 o
   2   5   3      210.38      252.88     31.99 o
   3   5   3      636.59      593.76     68.06 o
   4   5   3        3.22       25.80     40.13 o
   5   5   3      133.89       65.48     23.23 o
   6   5   3       20.89       24.60     25.18 o
   7   5   3      167.63       56.35     62.90 o
   8   5   3        0.87       14.51     37.46 o
   9   5   3        9.83      -38.00     41.48 o
  10   5   3       23.16       53.15     46.82 o
  11   5   3        0.08       -3.33    127.47 o
  12   5   3        0.09       51.21     89.23 o
  13   5   3        5.13       -9.33     99.85 o
 -14   6   3        0.56      -21.07     80.50 o
 -13   6   3      193.58      197.41     67.52 o
 -12   6   3      221.50      134.63     50.96 o
 -11   6   3      315.85      341.35    100.71 o
 -10   6   3     1006.99     1082.03    137.45 o
  -9   6   3     4776.22     4797.47    191.36 o
  -8   6   3     2034.24     1893.70     87.14 o
  -7   6   3      102.30      106.22     39.43 o
  -6   6   3     2077.64     2019.45     89.78 o
  -5   6   3      433.93      471.70     50.46 o
  -4   6   3     1684.07     1691.21     76.34 o
  -3   6   3     4226.63     4475.22    116.01 o
  -2   6   3     3928.85     4217.43    152.52 o
  -1   6   3     1524.80     1478.33    202.19 o
   0   6   3     7574.96     7576.30    141.78 o
   1   6   3     4097.64     4123.65     95.39 o
   2   6   3      211.33      207.92     28.77 o
   3   6   3      175.90      178.55     85.04 o
   4   6   3      134.42      298.62     96.26 o
   5   6   3       22.68      -39.75     39.75 o
   6   6   3     1136.17     1061.21     97.37 o
   7   6   3      992.59     1087.62    173.20 o
   8   6   3       63.39      110.08     85.85 o
   9   6   3        8.50        4.23     54.65 o
  10   6   3      558.54      555.45     94.24 o
  11   6   3       59.39       74.11     81.23 o
  12   6   3       60.89       38.79     99.51 o
 -13   7   3       83.27      171.10    106.88 o
 -12   7   3      286.16      541.91    136.59 o
 -11   7   3        9.10      104.56     85.89 o
 -10   7   3       15.66       70.57     76.47 o
  -9   7   3       66.20       47.79     66.97 o
  -8   7   3      131.38       73.05     44.79 o
  -7   7   3        9.29       42.12     39.39 o
  -6   7   3     1223.08     1177.23     76.56 o
  -5   7   3     2506.43     2471.48    132.97 o
  -4   7   3      369.02      405.39     51.97 o
  -3   7   3     2543.62     2721.50    138.57 o
  -2   7   3     2229.66     2370.13    131.14 o
  -1   7   3      103.58       37.06     57.16 o
   0   7   3      119.35      115.01     55.81 o
   1   7   3        8.36       15.02     51.75 o
   2   7   3       31.12      -10.75     53.68 o
   3   7   3      371.23      540.37    119.72 o
   4   7   3     1703.90     1672.16    171.53 o
   5   7   3        7.75       45.30     78.70 o
   6   7   3       43.74       62.26     84.87 o
   7   7   3      742.81      636.66     91.23 o
   8   7   3       67.81       76.14     60.04 o
   9   7   3      165.61      191.51     80.11 o
  10   7   3        0.26       33.24     74.55 o
  11   7   3        8.06        8.96     73.44 o
 -12   8   3       88.61       97.46     95.74 o
 -11   8   3       60.79      236.96    103.45 o
 -10   8   3      193.17      130.17     90.43 o
  -9   8   3      212.26      228.31     89.15 o
  -8   8   3      359.93      366.23     81.23 o
  -7   8   3      545.66      406.14     62.33 o
  -6   8   3       73.70       71.91     44.72 o
  -5   8   3       16.57        1.30     39.54 o
  -4   8   3       34.96      -52.37     53.71 o
  -3   8   3      192.57      224.04     74.41 o
  -2   8   3      610.53      568.38     90.83 o
  -1   8   3     1662.08     1716.07    123.96 o
   0   8   3      774.79      742.46     93.77 o
   1   8   3      361.82      316.53     76.98 o
   2   8   3      176.53      215.89     99.60 o
   3   8   3      103.82      226.85    104.99 o
   4   8   3      135.99       61.57     93.60 o
   5   8   3      413.96      516.14    135.91 o
   6   8   3      217.79       70.39     95.40 o
   7   8   3      139.97      203.05    116.47 o
   8   8   3      138.06      429.39    140.19 o
   9   8   3      153.05       86.84    123.66 o
 -10   9   3        3.96       63.97     87.26 o
  -9   9   3       14.34      -10.36     79.90 o
  -8   9   3      290.39      332.79    107.82 o
  -7   9   3      346.98      256.53     63.63 o
  -6   9   3      473.07      387.13     87.51 o
  -5   9   3      784.26     1081.58    223.60 o
  -4   9   3      412.07      642.32    103.11 o
  -3   9   3      149.84      130.24     83.37 o
  -2   9   3      120.48      179.47     75.20 o
  -1   9   3        0.19      -17.70     59.80 o
   0   9   3       45.20      -68.22     92.19 o
   1   9   3      375.66      268.88    126.66 o
   2   9   3      292.16       89.66     95.31 o
   3   9   3      484.72      595.35    145.67 o
   4   9   3      973.57     1302.55    195.34 o
   5   9   3      200.49      527.61    156.72 o
   6   9   3      183.51      260.25    126.83 o
   7   9   3       75.52      175.81    135.39 o
  -6  10   3       60.92      255.71    109.96 o
  -5  10   3       54.88       23.52    138.09 o
  -4  10   3       14.07      -19.34    143.23 o
  -3  10   3      100.70       16.58    100.32 o
  -2  10   3        2.03     -100.47    129.70 o
  -1  10   3       65.88       27.01     81.07 o
   0  10   3       20.50      -14.99     99.00 o
   1  10   3       89.73      224.28    123.23 o
   2  10   3        0.89      -21.07    109.44 o
   3  10   3       42.59        2.91    112.53 o
   4  10   3       31.26       91.97    111.07 o
   5  10   3       51.66       48.64    125.72 o
 -17   0   4        2.64      -20.77     73.34 o
 -16   0   4      160.93      128.77     79.76 o
 -15   0   4      667.09      860.40    106.74 o
 -14   0   4      311.60      200.65     77.32 o
 -13   0   4      947.92     1123.98    102.52 o
 -12   0   4      949.55      939.01     95.71 o
 -11   0   4       33.51       47.81     55.94 o
 -10   0   4     7700.00     7280.08    191.77 o
  -9   0   4    25197.59    24447.19    393.35 o
  -8   0   4       81.65       33.09     41.97 o
  -7   0   4    10379.57    10286.16    198.40 o
  -6   0   4     6121.77     6292.09    141.04 o
  -5   0   4     1598.32     1900.36     78.10 o
  -4   0   4      420.32      353.59     45.70 o
  -3   0   4    29737.28    30947.57    420.10 o
  -2   0   4    33714.91    33991.11    619.16 o
  -1   0   4     9537.93     9484.27    136.54 o
   0   0   4    32407.38    33409.43    366.64 o
   1   0   4    22602.56    23070.63    281.91 o
   2   0   4      663.96      646.81     31.31 o
   3   0   4       26.12       -9.67     19.29 o
   4   0   4     1043.95     1092.15     54.73 o
   5   0   4      662.10      616.58     37.34 o
   6   0   4     2702.85     2711.65     70.06 o
   7   0   4    10140.95     9990.50    164.05 o
   8   0   4      708.05      802.20     54.00 o
   9   0   4       80.01       81.62     55.50 o
  10   0   4     1232.04     1079.71    114.88 o
  11   0   4      108.05       86.58    103.36 o
  12   0   4       99.27      170.59     73.73 o
  13   0   4      162.76      208.82    131.28 o
  14   0   4        0.75       32.99     74.18 o
 -17   1   4        0.01      -46.47     48.48 o
 -16   1   4      362.32      316.46     75.26 o
 -15   1   4       80.46       32.47     48.69 o
 -14   1   4      154.37      173.69     50.90 o
 -13   1   4       75.49       95.59     45.26 o
 -12   1   4      463.50      403.64     72.38 o
 -11   1   4      866.07      787.09     54.20 o
 -10   1   4      157.91       96.29     37.42 o
  -9   1   4        0.05      -31.19     31.19 o
  -8   1   4        3.36      -28.76     28.76 o
  -7   1   4      309.24      259.95     34.95 o
  -6   1   4     1082.44      960.42     55.56 o
  -5   1   4        7.28       -9.69     25.39 o
  -4   1   4     1427.84     1440.20     64.73 o
  -3   1   4     2652.76     2676.95     55.73 o
  -2   1   4     1641.45     1566.39     50.34 o
  -1   1   4     2874.51     3059.03    103.53 o
   0   1   4     2642.66     2593.58     60.62 o
   1   1   4      700.09      746.76     25.12 o
   2   1   4     1414.18     1470.72     34.21 o
   3   1   4     1427.13     1379.99     36.78 o
   4   1   4     8254.93     8349.62     83.66 o
   5   1   4      107.70       89.27     21.05 o
   6   1   4      100.27      102.85     19.74 o
   7   1   4      185.20      176.34     31.48 o
   8   1   4      145.33      136.05     35.47 o
   9   1   4        0.80        2.54     26.20 o
  10   1   4       90.47      165.41     43.66 o
  11   1   4        9.74       47.32     70.91 o
  12   1   4       22.67      -26.43     41.22 o
  13   1   4       36.99       61.54     49.53 o
  14   1   4       59.97       82.83     77.24 o
 -17   2   4      231.06      166.58     50.48 o
 -16   2   4      193.93      317.13     52.02 o
 -15   2   4       18.17      -17.91     50.99 o
 -14   2   4       58.01      107.07     47.51 o
 -13   2   4       57.74      -15.30     38.32 o
 -12   2   4     1213.03     1119.23     66.17 o
 -11   2   4     2415.70     2491.73     85.65 o
 -10   2   4     2019.25     2256.36     78.07 o
  -9   2   4     5777.30     5742.46    107.39 o
  -8   2   4     7037.85     7100.32    111.60 o
  -7   2   4     1068.64     1073.60     58.62 o
  -6   2   4      464.24      391.62     47.51 o
  -5   2   4      682.52      773.63     54.46 o
  -4   2   4     3442.52     3598.06     77.20 o
  -3   2   4     6626.31     6630.01     90.09 o
  -2   2   4     5772.75     5429.99     90.54 o
  -1   2   4     2937.52     2840.17     59.33 o
   0   2   4    18201.54    17992.57    166.65 o
   1   2   4     2676.24     2690.68     56.05 o
   2   2   4      933.93      888.61     24.96 o
   3   2   4      734.73      716.51     28.26 o
   4   2   4      203.23      224.52     21.84 o
   5   2   4     1204.59     1214.18     33.01 o
   6   2   4     2229.01     2191.58     53.84 o
   7   2   4     1148.22     1136.30     44.25 o
   8   2   4     1453.12     1399.32     52.96 o
   9   2   4      620.93      669.73     43.15 o
  10   2   4      191.30      138.62     46.96 o
  11   2   4       19.77       23.79     40.17 o
  12   2   4        8.78      -42.02     42.02 o
  13   2   4       27.68       26.97     62.21 o
  14   2   4       35.36       33.40     95.31 o
 -17   3   4        5.45      -67.81     67.81 o
 -16   3   4      115.29      113.20     92.47 o
 -15   3   4       92.03       78.25     58.76 o
 -14   3   4      359.96      251.65     63.27 o
 -13   3   4      707.05      696.36     75.16 o
 -12   3   4     1266.80     1058.68     79.77 o
 -11   3   4      729.59      798.98     54.22 o
 -10   3   4       54.09       10.44     42.93 o
  -9   3   4      346.20      305.35     53.06 o
  -8   3   4      246.29      209.50     44.94 o
  -7   3   4     5756.61     5738.95    121.93 o
  -6   3   4    11367.18    11377.34    173.82 o
  -5   3   4    11310.06    10844.62    175.77 o
  -4   3   4     1758.01     1664.19     49.12 o
  -3   3   4    14948.89    15517.62    161.65 o
  -2   3   4      448.08      455.95     23.26 o
  -1   3   4      134.60      140.76     19.58 o
   0   3   4      442.13      418.79     46.75 o
   1   3   4     2299.31     2270.55    136.02 o
   2   3   4     5557.41     5590.98     76.23 o
   3   3   4     3111.15     3059.83     52.60 o
   4   3   4     6329.98     6387.26     96.78 o
   5   3   4     1818.32     1794.45     38.21 o
   6   3   4      776.35      811.62     35.80 o
   7   3   4      101.47      146.31     26.89 o
   8   3   4       96.14      113.25     28.27 o
   9   3   4      243.68      263.80     36.12 o
  10   3   4      227.75      267.99     38.13 o
  11   3   4      408.34      559.84     66.25 o
  12   3   4        9.56       -2.42     83.16 o
  13   3   4      109.71      176.99     68.92 o
 -16   4   4       26.40      -48.31     61.22 o
 -15   4   4        9.84      131.33     65.93 o
 -14   4   4       41.44      -15.48     52.37 o
 -13   4   4       77.83      139.21     62.77 o
 -12   4   4       48.85        4.11     70.39 o
 -11   4   4     1532.85     1462.47    111.64 o
 -10   4   4      338.34      352.35     41.92 o
  -9   4   4        8.69       68.39     32.37 o
  -8   4   4     1207.62     1354.29     59.01 o
  -7   4   4     2329.24     2223.06     67.85 o
  -6   4   4      181.93      222.41     28.14 o
  -5   4   4      357.29      378.53     27.42 o
  -4   4   4      397.48      385.19     40.67 o
  -3   4   4     2731.72     3271.66     66.49 o
  -2   4   4     3818.63     3945.07     85.88 o
  -1   4   4     9246.51     9758.17    137.07 o
   0   4   4     3750.07     4045.88    170.72 o
   1   4   4       56.93       68.69     33.24 o
   2   4   4      408.72      426.38     45.26 o
   3   4   4        4.59      -23.46     51.11 o
   4   4   4      464.51      565.62     49.29 o
   5   4   4     1837.04     1778.41     52.06 o
   6   4   4      919.62      867.41     41.22 o
   7   4   4       30.06       60.49     28.78 o
   8   4   4       47.41        3.91     41.36 o
   9   4   4      820.61      920.85     91.61 o
  10   4   4      237.35      210.86     68.25 o
  11   4   4      146.26      121.61     96.26 o
  12   4   4      174.65      263.51    118.01 o
  13   4   4        0.16      -94.20     94.20 o
 -15   5   4      127.67      131.67    102.55 o
 -14   5   4      979.90      967.78    109.68 o
 -13   5   4     1000.88      767.19    104.35 o
 -12   5   4      254.29      196.11     87.95 o
 -11   5   4      391.44      312.76     64.43 o
 -10   5   4     1158.83     1043.27     62.14 o
  -9   5   4       41.03       11.50     33.63 o
  -8   5   4     3368.72     3117.20     75.48 o
  -7   5   4     3497.81     3328.12     71.88 o
  -6   5   4     2033.47     1891.62     77.42 o
  -5   5   4     8871.79     8731.05    156.24 o
  -4   5   4    12066.31    12107.19    184.76 o
  -3   5   4     3524.17     3510.63    127.55 o
  -2   5   4       30.83       11.46     20.27 o
  -1   5   4      272.54      291.71     50.44 o
   0   5   4       29.17       49.75     23.57 o
   1   5   4     4629.60     4191.27    205.87 o
   2   5   4     7466.38     7581.75    289.20 o
   3   5   4     2412.17     2486.27     92.98 o
   4   5   4     2049.05     2412.67    168.79 o
   5   5   4     1529.11     1613.30    130.81 o
   6   5   4     1805.51     1819.20    114.45 o
   7   5   4        0.20       42.80     50.96 o
   8   5   4      441.29      508.34    135.52 o
   9   5   4       33.25       31.54     42.48 o
  10   5   4        8.83      -44.10     56.74 o
  11   5   4      525.31      561.27     93.24 o
  12   5   4      251.83      152.43    110.99 o
 -15   6   4        0.23       -9.51     86.75 o
 -14   6   4        2.95      -56.26     80.93 o
 -13   6   4       22.72      -18.13     46.82 o
 -12   6   4       35.51       -3.68     47.50 o
 -11   6   4      461.19      376.59     58.14 o
 -10   6   4        4.93       59.50     42.02 o
  -9   6   4       84.26      134.95     67.87 o
  -8   6   4      888.15      936.17     77.00 o
  -7   6   4      682.17      721.89     70.06 o
  -6   6   4       21.43       -9.09     36.12 o
  -5   6   4      227.30      263.36     50.56 o
  -4   6   4      170.38      189.17     40.25 o
  -3   6   4       49.53       82.40     48.09 o
  -2   6   4      889.85     1037.07    119.89 o
  -1   6   4      349.56      383.53     46.81 o
   0   6   4      204.22      296.14     39.09 o
   1   6   4      672.93      718.41    118.01 o
   2   6   4        0.63       81.61     72.45 o
   3   6   4        9.98        5.82     68.25 o
   4   6   4        2.46       18.24     74.42 o
   5   6   4      437.29      578.74    121.35 o
   6   6   4      199.93      221.02     65.14 o
   7   6   4       70.02      114.72     63.00 o
   8   6   4        5.58        9.72     51.83 o
   9   6   4       12.71       58.06     62.31 o
  10   6   4       13.99       54.90     66.26 o
  11   6   4       41.38       73.14     72.98 o
 -13   7   4      377.15      358.31    124.77 o
 -12   7   4      343.68      378.52    116.90 o
 -11   7   4       87.35       35.54     82.04 o
 -10   7   4       32.03      118.35     75.62 o
  -9   7   4       20.87       -2.47     43.71 o
  -8   7   4      406.64      432.31     66.93 o
  -7   7   4     1334.01     1397.51     93.82 o
  -6   7   4     1367.90     1529.51     97.21 o
  -5   7   4      661.47      772.70     72.24 o
  -4   7   4     4185.61     4170.06    132.08 o
  -3   7   4     1759.63     1735.83    203.18 o
  -2   7   4       39.35       57.46     75.62 o
  -1   7   4        0.03      -13.70     62.60 o
   0   7   4        2.53       12.50     68.08 o
   1   7   4     1888.85     1701.62    170.76 o
   2   7   4     3501.74     3583.68    233.79 o
   3   7   4      746.25      651.10    129.14 o
   4   7   4      376.65      349.57    115.10 o
   5   7   4      995.30     1296.12    163.82 o
   6   7   4      129.63      336.30    119.81 o
   7   7   4      230.16      177.10    102.25 o
   8   7   4       53.17       -9.42     85.98 o
   9   7   4        1.83       11.66     68.79 o
  10   7   4      174.08      210.28     88.88 o
 -12   8   4       25.98       28.17     90.35 o
 -11   8   4      630.32      687.50    139.42 o
 -10   8   4      204.08      188.92     95.31 o
  -9   8   4      330.73      415.51    106.19 o
  -8   8   4      578.57      573.06     77.93 o
  -7   8   4      621.31      705.91     82.38 o
  -6   8   4        6.12        3.02     44.06 o
  -5   8   4      163.29      210.72     69.24 o
  -4   8   4      401.73      362.42    106.88 o
  -3   8   4      298.25      373.64    104.91 o
  -2   8   4      866.65     1097.10    154.15 o
  -1   8   4     2082.10     2361.54    204.59 o
   0   8   4      750.31      836.42    143.70 o
   1   8   4      108.99      206.73     98.65 o
   2   8   4      332.46      407.98    126.06 o
   3   8   4      506.21      477.69    125.63 o
   4   8   4        1.45       12.07     89.06 o
   5   8   4      395.10      364.39    124.35 o
   6   8   4        3.97       73.39    102.17 o
   7   8   4       48.04      -92.40     92.40 o
   8   8   4      367.94      571.97    158.09 o
   9   8   4      279.12      283.89    142.84 o
 -10   9   4       57.72       23.98     85.47 o
  -9   9   4       17.40       99.17     94.46 o
  -8   9   4        2.18       94.37    103.49 o
  -7   9   4      150.76      292.31     89.36 o
  -6   9   4      155.42      104.22     91.12 o
  -5   9   4      250.53      212.98    101.57 o
  -4   9   4        0.39      -10.19     81.10 o
  -3   9   4        4.20       90.09     90.86 o
  -2   9   4      432.79      490.02    128.71 o
  -1   9   4       53.24      123.15     98.91 o
   0   9   4      253.20      241.24    105.68 o
   1   9   4        2.28       49.58     99.34 o
   2   9   4       16.24      168.88    106.88 o
   3   9   4      225.53       39.99    105.25 o
   4   9   4       83.92      104.48    104.48 o
   5   9   4       16.68      -69.62     98.65 o
   6   9   4       37.44       62.77    102.42 o
   7   9   4       12.13      -10.70    105.33 o
  -7  10   4       48.24      130.17    103.36 o
  -6  10   4       79.58      129.23     97.28 o
  -5  10   4       12.77      130.60     97.63 o
  -4  10   4       70.10       70.22    104.73 o
  -3  10   4      331.09      344.78    127.09 o
  -2  10   4     1072.33      851.49    169.05 o
  -1  10   4       69.71      211.44    117.41 o
   0  10   4      474.45      617.79    159.20 o
   1  10   4     1055.67     1054.46    186.60 o
   2  10   4       20.54       49.07    100.54 o
   3  10   4       47.96        2.14    102.25 o
   4  10   4        5.91       84.10    121.26 o
 -17   1   5       60.56      129.27     58.87 o
 -16   1   5      131.35       56.37     54.81 o
 -15   1   5      572.01      678.60     69.50 o
 -14   1   5     1507.14     1517.46     84.26 o
 -13   1   5     2454.04     2548.15     97.69 o
 -12   1   5     2037.42     2147.30     88.48 o
 -11   1   5       90.28       96.85     39.86 o
 -10   1   5     1185.74     1186.61     64.82 o
  -9   1   5       12.71       19.70     37.24 o
  -8   1   5     6570.31     6413.47    112.66 o
  -7   1   5    14901.79    14586.20    179.53 o
  -6   1   5     4006.74     3703.95    108.00 o
  -5   1   5    15864.01    15763.17    291.79 o
  -4   1   5    19719.69    19934.92    209.75 o
  -3   1   5    11368.88    11425.71    282.93 o
  -2   1   5     4473.52     4810.17     83.88 o
  -1   1   5      318.86      353.17     30.42 o
   0   1   5      538.36      490.40     40.69 o
   1   1   5    10337.93    10490.99    107.14 o
   2   1   5    16738.54    16595.91    184.82 o
   3   1   5     3815.54     3583.53     59.84 o
   4   1   5     2667.19     2654.70     54.38 o
   5   1   5     1433.45     1428.72     46.36 o
   6   1   5     1974.14     1871.50     44.37 o
   7   1   5       83.17       63.76     21.42 o
   8   1   5      386.08      457.87     40.06 o
   9   1   5      308.18      292.97     51.38 o
  10   1   5       44.00       39.20     44.68 o
  11   1   5      528.03      708.99     66.43 o
  12   1   5      417.78      423.44     61.53 o
  13   1   5       27.81      156.75     71.96 o
 -17   2   5      270.26      210.40     59.33 o
 -16   2   5      214.97      183.59     74.40 o
 -15   2   5       30.90       50.54     47.89 o
 -14   2   5       19.42      -14.65     41.65 o
 -13   2   5        3.61       18.56     38.69 o
 -12   2   5      612.20      654.20     57.43 o
 -11   2   5     3256.49     3151.06    106.55 o
 -10   2   5     2782.24     2765.06     85.64 o
  -9   2   5      314.39      224.50     38.86 o
  -8   2   5     2486.31     2377.46    128.05 o
  -7   2   5     3375.09     3401.60     94.70 o
  -6   2   5      144.44      201.16     35.88 o
  -5   2   5      307.25      327.35     42.82 o
  -4   2   5     1149.60     1038.50     62.29 o
  -3   2   5     2107.06     2153.06     65.79 o
  -2   2   5     3286.85     3342.90     69.27 o
  -1   2   5     8709.43     8843.83    118.14 o
   0   2   5     8726.13     9274.79    117.12 o
   1   2   5      626.71      657.11     28.34 o
   2   2   5      364.19      408.25     24.54 o
   3   2   5     1768.19     1785.42     52.76 o
   4   2   5      544.15      569.87     25.95 o
   5   2   5     1228.21     1261.20     52.08 o
   6   2   5     1647.84     1699.25     41.16 o
   7   2   5        8.83      -23.44     24.71 o
   8   2   5      317.77      369.63     36.50 o
   9   2   5      658.88      714.80     47.53 o
  10   2   5        6.61       34.91     51.21 o
  11   2   5      101.19       75.40     60.36 o
  12   2   5        2.06       15.51     60.26 o
  13   2   5       42.01       62.27     71.88 o
 -17   3   5       49.36       34.68     66.41 o
 -16   3   5      262.70      169.21     68.56 o
 -15   3   5      140.45      232.83     73.03 o
 -14   3   5      166.47      161.19     58.33 o
 -13   3   5      374.52      446.40     68.35 o
 -12   3   5     1062.56     1122.86    180.18 o
 -11   3   5      141.08       47.01     54.26 o
 -10   3   5      346.54      421.57     58.53 o
  -9   3   5      157.51       92.51     43.69 o
  -8   3   5      314.58      335.45     67.86 o
  -7   3   5     2785.83     2517.14     85.90 o
  -6   3   5    10639.58    11021.28    171.40 o
  -5   3   5     1922.12     1781.93     57.37 o
  -4   3   5     3687.66     4018.73     90.22 o
  -3   3   5    11199.04    11719.63    135.39 o
  -2   3   5      328.45      312.84     24.33 o
  -1   3   5      622.15      732.82     31.87 o
   0   3   5      329.64      275.93     28.63 o
   1   3   5     3253.57     3248.16     60.71 o
   2   3   5     3055.21     3030.85     69.02 o
   3   3   5     2936.39     2783.37     87.28 o
   4   3   5     3982.58     4039.53     73.00 o
   5   3   5      990.49      898.38     35.66 o
   6   3   5      314.99      297.54     34.89 o
   7   3   5      118.42      133.56     27.34 o
   8   3   5       87.96       34.98     32.83 o
   9   3   5      143.97      105.16     41.35 o
  10   3   5      875.14      812.66     73.74 o
  11   3   5      287.23      208.59     70.23 o
  12   3   5      236.73      211.52     73.30 o
  13   3   5       52.65      112.54     71.63 o
 -16   4   5       43.10       36.40     73.03 o
 -15   4   5       96.19       36.30     65.11 o
 -14   4   5       11.19        1.29     55.97 o
 -13   4   5      244.89      393.33    110.64 o
 -12   4   5      520.35      626.44    117.84 o
 -11   4   5     1343.70     1255.52     70.18 o
 -10   4   5     2466.72     2391.07     80.67 o
  -9   4   5     7305.95     6759.38    125.51 o
  -8   4   5     3902.40     3772.27    108.45 o
  -7   4   5     2247.12     2303.17     83.00 o
  -6   4   5      985.32     1009.53     47.46 o
  -5   4   5      348.63      379.65     35.44 o
  -4   4   5     2231.27     2266.16     47.66 o
  -3   4   5    12899.05    13145.07    184.44 o
  -2   4   5    10419.86    10545.73    152.49 o
  -1   4   5     8468.40     8519.97    125.27 o
   0   4   5     8432.54     8483.98    254.90 o
   1   4   5     2754.59     2625.76     84.16 o
   2   4   5     1022.75     1031.76     63.44 o
   3   4   5       33.49       30.44     43.18 o
   4   4   5      249.77      314.05     55.36 o
   5   4   5      259.25      230.97     50.83 o
   6   4   5      153.16      204.70     48.15 o
   7   4   5     1393.14     1432.62     81.06 o
   8   4   5      613.68      675.83     67.38 o
   9   4   5       40.77      -37.32     49.29 o
  10   4   5      278.73      285.53     70.75 o
  11   4   5       32.13       58.06     89.32 o
  12   4   5        6.68       37.25     99.77 o
 -16   5   5       21.32       37.05     72.91 o
 -15   5   5        3.41      -96.12    136.42 o
 -14   5   5       22.73        1.37     62.03 o
 -13   5   5       19.35      -15.59     76.82 o
 -12   5   5        0.65      -10.02     72.02 o
 -11   5   5        1.00       -6.09     34.13 o
 -10   5   5       99.47      101.80     40.46 o
  -9   5   5       80.32       87.59     45.16 o
  -8   5   5       18.23       24.03     30.91 o
  -7   5   5       80.20      118.47     28.76 o
  -6   5   5      462.26      468.33     54.72 o
  -5   5   5       51.55       70.16     36.42 o
  -4   5   5      125.03      103.14     32.87 o
  -3   5   5       51.93       73.78     29.45 o
  -2   5   5      138.86      135.44     28.87 o
  -1   5   5     1374.64     1345.10     82.34 o
   0   5   5       13.65        4.93     83.67 o
   1   5   5      158.88      165.80     60.13 o
   2   5   5        9.24      -18.38     43.73 o
   3   5   5      143.03      176.33     82.81 o
   4   5   5        0.77      -16.87     67.23 o
   5   5   5       10.60      -33.40     66.54 o
   6   5   5        1.30      -45.17     45.17 o
   7   5   5        6.62        4.10     51.22 o
   8   5   5       28.31       50.77     72.83 o
   9   5   5        0.05      -22.95     51.56 o
  10   5   5       22.79      -59.48     78.91 o
  11   5   5        0.55      113.21    104.48 o
 -15   6   5      124.22       68.85    100.88 o
 -14   6   5      141.02       58.88     70.32 o
 -13   6   5      246.57      324.22    114.33 o
 -12   6   5      434.42      449.26     54.77 o
 -11   6   5      115.05       45.98     39.84 o
 -10   6   5      967.71     1003.32    103.88 o
  -9   6   5     2794.49     2735.29    218.46 o
  -8   6   5     1827.19     1804.52    215.25 o
  -7   6   5      252.07      335.76     56.28 o
  -6   6   5        4.07        4.65     36.91 o
  -5   6   5      895.45      858.02     70.16 o
  -4   6   5      648.82      690.19     62.26 o
  -3   6   5     4510.56     4402.05    107.09 o
  -2   6   5     3766.29     3642.85    209.38 o
  -1   6   5      881.18      884.55    119.89 o
   0   6   5     4102.23     3734.05    214.01 o
   1   6   5     3793.55     3804.36    218.89 o
   2   6   5      352.27      350.94     99.17 o
   3   6   5      386.25      423.56    105.76 o
   4   6   5      464.93      571.37    121.18 o
   5   6   5       88.07       34.68     79.39 o
   6   6   5     1976.09     1865.02    181.55 o
   7   6   5     2035.96     2224.69    198.76 o
   8   6   5      294.21      313.99     79.20 o
   9   6   5       58.90      -32.83     54.55 o
  10   6   5       76.31      262.54     83.50 o
 -14   7   5       86.39       48.81    103.11 o
 -13   7   5       91.43      169.13     98.91 o
 -12   7   5       48.50      200.31    109.36 o
 -11   7   5      649.59      741.79    133.25 o
 -10   7   5        1.56      -20.21     67.23 o
  -9   7   5      644.51      536.46     72.88 o
  -8   7   5      846.51      789.87    127.73 o
  -7   7   5      194.55      297.31     59.33 o
  -6   7   5     1740.13     2110.69    143.61 o
  -5   7   5      330.39      361.46     57.81 o
  -4   7   5       11.61       17.69     36.77 o
  -3   7   5      376.91      493.53    108.16 o
  -2   7   5      838.33      823.06    126.40 o
  -1   7   5      196.95       70.65     83.41 o
   0   7   5     1054.73     1122.37    143.27 o
   1   7   5       51.15       -3.77     69.28 o
   2   7   5       57.59      249.21     99.60 o
   3   7   5     1224.02     1009.58    149.61 o
   4   7   5      750.69      906.56    148.92 o
   5   7   5       25.32      124.95     98.23 o
   6   7   5      109.31      158.00    100.28 o
   7   7   5       19.13      119.55     99.08 o
   8   7   5       64.19       56.95     93.52 o
   9   7   5       11.80       71.76    105.51 o
 -12   8   5       82.95       93.86     95.83 o
 -11   8   5      408.28      468.01    115.87 o
 -10   8   5      318.39      374.32    109.87 o
  -9   8   5      245.08      206.89     64.04 o
  -8   8   5      106.64        5.86     48.17 o
  -7   8   5      257.62      260.04     70.87 o
  -6   8   5        3.60       65.18     49.25 o
  -5   8   5      409.82      319.28     62.95 o
  -4   8   5      292.15      331.93    103.02 o
  -3   8   5      224.49      161.94     95.57 o
  -2   8   5      825.00      761.40    133.77 o
  -1   8   5      930.21      940.39    150.38 o
   0   8   5      204.48      249.63    110.47 o
   1   8   5       33.10       50.70     89.06 o
   2   8   5       19.27       42.30     91.03 o
   3   8   5       63.00      -76.22     76.22 o
   4   8   5       22.60      174.70    100.02 o
   5   8   5      285.45       84.18     96.26 o
   6   8   5      145.78       70.74    110.90 o
   7   8   5       33.03      136.08    107.56 o
   8   8   5        5.48      -67.57    101.91 o
 -10   9   5       44.69       78.27     94.12 o
  -9   9   5        1.16      -28.77     77.42 o
  -8   9   5      110.72      181.66     85.55 o
  -7   9   5      436.70      434.05    100.45 o
  -6   9   5      821.10      893.20    147.38 o
  -5   9   5     1220.10     1021.14    156.80 o
  -4   9   5     1208.00     1241.40    165.97 o
  -3   9   5      347.40      400.87    120.66 o
  -2   9   5      246.68      336.04    126.14 o
  -1   9   5       45.12        5.82     87.26 o
   0   9   5      371.25      471.52    133.77 o
   1   9   5      121.98      193.63    111.07 o
   2   9   5      254.38      151.92    110.47 o
   3   9   5      459.77      434.18    138.39 o
   4   9   5      315.70      535.06    153.98 o
   5   9   5      116.02      169.99    122.55 o
   6   9   5       59.66       24.92    114.41 o
  -7  10   5        0.05       43.93     97.54 o
  -6  10   5        0.41       98.91     98.65 o
  -5  10   5       66.53      101.31     99.94 o
  -4  10   5      154.65       20.47     95.66 o
  -3  10   5        0.09      141.22    114.58 o
  -2  10   5       21.77       23.55    102.85 o
  -1  10   5      141.76      166.82    118.35 o
   0  10   5        1.56       36.05    104.65 o
   1  10   5       73.88      232.25    125.29 o
   2  10   5        9.75      -69.54     91.46 o
   3  10   5       19.73       16.70    111.50 o
 -18   0   6      648.21      779.70    124.51 o
 -17   0   6       80.05      160.65     87.02 o
 -16   0   6        2.27       96.83     78.41 o
 -15   0   6     1287.21     1368.23    263.21 o
 -14   0   6       72.93      125.31     68.98 o
 -13   0   6     2252.76     2061.45    126.17 o
 -12   0   6      259.20      221.38     69.24 o
 -11   0   6     2441.84     2324.43    125.61 o
 -10   0   6     7257.78     7120.08    267.02 o
  -9   0   6     6547.87     6553.16    241.07 o
  -8   0   6    13636.74    14140.90    368.67 o
  -7   0   6     1782.35     1948.51     94.47 o
  -6   0   6      306.58      282.67     94.29 o
  -5   0   6      130.25      162.32     47.47 o
  -4   0   6     3531.82     3600.50    137.32 o
  -3   0   6    13626.33    13782.76    235.71 o
  -2   0   6    22750.45    21894.00    331.75 o
  -1   0   6    18439.48    18809.38    296.80 o
   0   0   6      280.34      171.40     40.83 o
   1   0   6     8727.27     8682.06    184.78 o
   2   0   6     8908.96     9432.43    163.82 o
   3   0   6     7559.67     8018.80    157.60 o
   4   0   6     1883.95     1801.96     69.15 o
   5   0   6      256.31      303.59     46.34 o
   6   0   6     3589.82     3639.30    145.71 o
   7   0   6     3637.48     3810.65    215.06 o
   8   0   6     1060.80     1083.85     93.56 o
   9   0   6       13.39       25.82     55.71 o
  10   0   6      436.63      380.26     81.10 o
  11   0   6       52.08       25.72     61.28 o
  12   0   6        1.30       41.78    147.13 o
 -18   1   6       86.33      233.90     68.49 o
 -17   1   6       32.58       73.73     59.85 o
 -16   1   6      196.34      258.70     59.56 o
 -15   1   6      138.39      135.78     51.28 o
 -14   1   6       90.37      -31.44     49.96 o
 -13   1   6      291.20      368.76     53.76 o
 -12   1   6     1760.66     1705.90     80.25 o
 -11   1   6      522.96      501.35     56.56 o
 -10   1   6      340.90      325.41     48.61 o
  -9   1   6        1.19      -20.62     36.28 o
  -8   1   6      400.62      434.42     55.61 o
  -7   1   6     3668.18     3943.91    139.95 o
  -6   1   6     2034.21     1921.53     72.98 o
  -5   1   6     3986.96     4107.85     95.20 o
  -4   1   6     1758.04     1894.30     67.77 o
  -3   1   6      441.53      502.53     42.73 o
  -2   1   6        9.24       19.92     38.97 o
  -1   1   6     4176.23     4726.87     73.14 o
   0   1   6     1373.82     1393.52     51.53 o
   1   1   6      584.14      607.79     31.25 o
   2   1   6        2.02       18.58     15.03 o
   3   1   6       10.48       -5.47     33.40 o
   4   1   6     1252.16     1142.92     76.36 o
   5   1   6      756.31      766.61     44.78 o
   6   1   6      406.94      421.38     38.95 o
   7   1   6        1.38      -15.49     21.71 o
   8   1   6       39.67       38.15     29.66 o
   9   1   6       85.81      145.04     66.69 o
  10   1   6      222.08      179.48     51.37 o
  11   1   6       68.50      137.87     51.41 o
  12   1   6       43.88        3.67     65.42 o
 -17   2   6      257.50      285.27     55.72 o
 -16   2   6      287.20      413.57     60.45 o
 -15   2   6        8.54        9.57     44.73 o
 -14   2   6        0.05      -48.20     48.92 o
 -13   2   6       25.02      -38.92     38.92 o
 -12   2   6     1498.32     1462.77     83.63 o
 -11   2   6     3346.96     3602.74    112.16 o
 -10   2   6     2351.16     2394.67     81.20 o
  -9   2   6     4198.09     4207.11     91.95 o
  -8   2   6     5228.22     5062.25    140.46 o
  -7   2   6      801.39      697.96     64.67 o
  -6   2   6      273.62      288.76     39.53 o
  -5   2   6        6.04      -18.69     48.13 o
  -4   2   6     5998.72     5953.49    146.66 o
  -3   2   6    13880.00    14041.71    196.87 o
  -2   2   6    10275.76    10455.05    140.70 o
  -1   2   6    10784.88    10662.52    127.03 o
   0   2   6     9631.08    10105.27    114.34 o
   1   2   6     3917.02     4027.82     71.24 o
   2   2   6       50.43       27.37     27.91 o
   3   2   6        0.78      -20.53     20.53 o
   4   2   6     1389.09     1395.75     49.35 o
   5   2   6     2170.71     2241.78     57.54 o
   6   2   6     1658.67     1662.32     52.69 o
   7   2   6      950.32     1007.03     50.40 o
   8   2   6      470.66      433.40     50.70 o
   9   2   6      103.15       76.07     40.15 o
  10   2   6        5.56       77.16     57.52 o
  11   2   6        0.74        4.34     67.93 o
  12   2   6        4.22       50.30     73.55 o
 -17   3   6       55.40      107.72     64.43 o
 -16   3   6      326.72      443.00    123.35 o
 -15   3   6      364.45      502.79    163.02 o
 -14   3   6      599.57      655.61     85.98 o
 -13   3   6      560.12      614.24     94.32 o
 -12   3   6      914.80      840.65     97.18 o
 -11   3   6      484.20      440.97     79.08 o
 -10   3   6       21.95       -8.15     42.18 o
  -9   3   6     1189.57     1124.27     71.48 o
  -8   3   6      184.48      165.56     45.55 o
  -7   3   6     3931.96     3756.94    102.74 o
  -6   3   6     8092.52     7684.28    140.07 o
  -5   3   6     9706.73     9086.44    128.81 o
  -4   3   6     4559.40     4448.52     81.56 o
  -3   3   6     5370.54     5369.16     85.98 o
  -2   3   6     3517.13     3663.23     86.76 o
  -1   3   6       21.35       50.44     17.39 o
   0   3   6     3298.14     3047.39     82.21 o
   1   3   6     1134.60     1153.00     45.79 o
   2   3   6     4362.01     4314.74     81.93 o
   3   3   6     4558.51     4547.31     89.25 o
   4   3   6     2319.80     2353.93     70.50 o
   5   3   6      802.65      765.72     46.07 o
   6   3   6      751.02      795.71     39.63 o
   7   3   6      172.58      134.16     32.15 o
   8   3   6       14.18       14.68     38.11 o
   9   3   6        4.07       55.21     41.43 o
  10   3   6      266.72      205.62     73.54 o
  11   3   6       67.16       49.03    122.33 o
  12   3   6        0.43       -1.16     66.97 o
 -16   4   6       54.69      -29.92     64.73 o
 -15   4   6      174.61       65.70     63.38 o
 -14   4   6       55.02      -19.01     75.53 o
 -13   4   6       23.21       59.26     69.62 o
 -12   4   6      322.97      362.24    113.43 o
 -11   4   6     1332.83     1506.38    177.53 o
 -10   4   6      791.23      727.56    119.11 o
  -9   4   6      443.44      465.67     88.24 o
  -8   4   6       18.91       44.26     41.28 o
  -7   4   6      208.73      271.69     40.72 o
  -6   4   6      370.91      309.48     37.86 o
  -5   4   6     2566.92     2530.27     65.50 o
  -4   4   6     1825.00     1937.76     54.11 o
  -3   4   6      731.78      818.37     42.22 o
  -2   4   6      758.81      805.11     35.05 o
  -1   4   6     1218.95     1245.90     84.83 o
   0   4   6      252.53      269.24     46.62 o
   1   4   6       38.75       11.25     40.85 o
   2   4   6       37.50      -21.04     43.56 o
   3   4   6      554.48      514.31     64.79 o
   4   4   6      125.29       59.09     72.71 o
   5   4   6     1033.06      885.49    117.49 o
   6   4   6       29.72       30.95     42.90 o
   7   4   6        1.25       32.01     43.76 o
   8   4   6      296.05      310.70     83.80 o
   9   4   6       11.32       27.03     97.84 o
  10   4   6       25.37      -37.34     88.81 o
  11   4   6        0.05       17.47     95.40 o
 -16   5   6       65.91       57.57     69.22 o
 -15   5   6      241.09      213.95     80.25 o
 -14   5   6      881.82     1080.32    162.97 o
 -13   5   6     1138.39     1009.15    147.38 o
 -12   5   6      571.24      542.69    114.33 o
 -11   5   6       13.37        0.23     37.46 o
 -10   5   6      179.58      209.76     44.66 o
  -9   5   6        1.07       34.86     32.33 o
  -8   5   6     3038.65     2918.68     79.03 o
  -7   5   6     8428.37     8085.45    110.41 o
  -6   5   6     2160.65     2125.16     57.59 o
  -5   5   6     3777.93     3535.07    100.47 o
  -4   5   6     9347.17     9377.29    161.39 o
  -3   5   6     2657.60     2624.06    114.36 o
  -2   5   6      781.17      717.60     83.74 o
  -1   5   6      246.52      315.94    121.05 o
   0   5   6      520.74      493.98     85.98 o
   1   5   6     1595.40     1497.33    215.89 o
   2   5   6     5995.94     6213.09    272.67 o
   3   5   6     2219.11     2228.03    178.21 o
   4   5   6      197.77      240.13     95.14 o
   5   5   6      397.33      426.39    104.22 o
   6   5   6      761.57      593.04    117.75 o
   7   5   6        0.01       41.02     75.02 o
   8   5   6      125.12      111.75     62.52 o
   9   5   6       84.71      160.60     73.78 o
  10   5   6        0.43       12.23     79.60 o
  11   5   6       79.72      128.29    120.66 o
 -15   6   6        3.41      -63.24     63.24 o
 -14   6   6       42.64       84.95     92.57 o
 -13   6   6       61.04        9.03     62.29 o
 -12   6   6      131.18      105.14     47.37 o
 -11   6   6        4.86      -28.73     37.27 o
 -10   6   6       68.52       19.25     32.33 o
  -9   6   6      160.53       84.16     78.06 o
  -8   6   6       42.74       47.86     42.77 o
  -7   6   6       48.65       53.77     43.74 o
  -6   6   6       75.88       63.94     43.18 o
  -5   6   6       67.70      110.67     41.24 o
  -4   6   6        0.63       46.15     35.07 o
  -3   6   6        0.39        9.82     30.09 o
  -2   6   6      208.07      320.71     96.94 o
  -1   6   6      186.59      227.54     87.35 o
   0   6   6      367.69      386.48    102.85 o
   1   6   6       16.57      -14.39     67.31 o
   2   6   6       66.39      118.52     83.50 o
   3   6   6      609.73      581.22    118.35 o
   4   6   6        9.43       -3.34     70.91 o
   5   6   6        4.70      -67.14     67.14 o
   6   6   6      158.62      193.46     99.17 o
   7   6   6       20.51      102.59     91.12 o
   8   6   6       43.22       51.13     97.63 o
   9   6   6      146.02      -20.47     91.20 o
  10   6   6       35.37      106.62    111.24 o
 -14   7   6      219.63      274.30    125.12 o
 -13   7   6      576.36      694.01    145.16 o
 -12   7   6      108.93       76.30     93.69 o
 -11   7   6        1.21      -14.73     72.11 o
 -10   7   6        1.11      -54.72     67.31 o
  -9   7   6       15.83       38.10     48.59 o
  -8   7   6     1355.75     1377.51     97.05 o
  -7   7   6     1603.96     1592.77    100.82 o
  -6   7   6      456.06      467.83     65.04 o
  -5   7   6      977.46     1129.18     82.47 o
  -4   7   6     1296.24     1189.27    123.02 o
  -3   7   6      385.11      407.81    108.67 o
  -2   7   6       68.61       64.74     74.85 o
  -1   7   6       76.03      108.16     80.50 o
   0   7   6       76.49       33.48     76.82 o
   1   7   6      774.73      707.54    131.97 o
   2   7   6     1874.57     2059.67    193.37 o
   3   7   6      581.85      603.40    131.71 o
   4   7   6      253.06      168.36     94.63 o
   5   7   6      431.31      356.68    119.64 o
   6   7   6       38.60      -17.81     89.66 o
   7   7   6       23.64       14.82     97.54 o
   8   7   6      159.16      331.67    125.29 o
   9   7   6       62.36      122.80    111.16 o
 -12   8   6       42.03      110.13     97.28 o
 -11   8   6      454.49      636.12    136.93 o
 -10   8   6      381.19      543.03    118.78 o
  -9   8   6      302.17      293.38     65.89 o
  -8   8   6      469.80      459.13     73.46 o
  -7   8   6      788.19      725.69     81.19 o
  -6   8   6      287.41      290.52    105.51 o
  -5   8   6       30.23       -5.26     44.91 o
  -4   8   6      213.48      313.18    102.59 o
  -3   8   6      286.78      301.44    104.22 o
  -2   8   6      392.31      236.36    107.30 o
  -1   8   6     1396.07     1415.42    172.73 o
   0   8   6     1091.31     1138.64    167.85 o
   1   8   6        6.84      -58.92     70.39 o
   2   8   6       34.21      -12.93     81.01 o
   3   8   6       93.71      195.08    110.56 o
   4   8   6       14.43       54.89     97.20 o
   5   8   6      234.15      212.12    124.26 o
   6   8   6       19.56      228.48    125.80 o
   7   8   6       13.18       15.07    105.59 o
 -10   9   6       52.81       95.40     94.12 o
  -9   9   6       73.92       18.62     61.76 o
  -8   9   6        0.54      103.07     76.69 o
  -7   9   6       70.17      153.03     97.20 o
  -6   9   6      795.29      652.13    137.45 o
  -5   9   6       75.59       83.50     92.32 o
  -4   9   6        2.32      -68.51     75.36 o
  -3   9   6        5.92       -7.62     79.81 o
  -2   9   6        3.34       41.36     91.80 o
  -1   9   6      174.30       53.01     94.63 o
   0   9   6      235.16      200.73    120.66 o
   1   9   6      521.64      557.33    146.27 o
   2   9   6       33.86      -48.81     90.26 o
   3   9   6       46.29      -61.49     90.86 o
   4   9   6      183.32      117.32    120.15 o
   5   9   6        3.61       33.91    121.61 o
  -7  10   6      106.34       41.45    101.31 o
  -6  10   6       70.94        9.59     90.09 o
  -5  10   6       33.93       89.06    103.19 o
  -4  10   6       60.27       -2.57     95.91 o
  -3  10   6      859.31      712.68    156.89 o
  -2  10   6      504.92      417.57    152.35 o
  -1  10   6      183.85      311.55    131.54 o
   0  10   6      308.92      508.94    148.32 o
   1  10   6      360.47      306.41    133.17 o
   2  10   6      142.05      280.63    133.94 o
 -18   1   7        1.40      -22.75     56.99 o
 -17   1   7      238.29      265.16     61.83 o
 -16   1   7      639.75      634.47     72.67 o
 -15   1   7      141.13      254.89     56.77 o
 -14   1   7     1349.91     1347.08     80.61 o
 -13   1   7     2869.76     2900.91    112.17 o
 -12   1   7      458.19      484.81     68.06 o
 -11   1   7       36.07      -49.05     49.05 o
 -10   1   7       99.20      126.73     46.07 o
  -9   1   7      353.08      445.86     60.80 o
  -8   1   7     5209.58     5360.35    125.28 o
  -7   1   7    16188.53    15705.81    225.21 o
  -6   1   7     5348.72     5019.25    112.86 o
  -5   1   7     7519.49     7311.04    155.04 o
  -4   1   7    13838.62    14131.35    303.27 o
  -3   1   7     5174.38     5103.10    112.95 o
  -2   1   7      110.73      143.72     38.15 o
  -1   1   7     1538.20     1478.07     75.55 o
   0   1   7     2600.06     2800.85     60.32 o
   1   1   7     2362.03     2394.82     75.63 o
   2   1   7    12655.00    12242.40    175.42 o
   3   1   7     5970.42     5723.05    135.31 o
   4   1   7     1061.70     1213.33    113.78 o
   5   1   7      450.11      443.97     60.74 o
   6   1   7      930.38      917.71     49.70 o
   7   1   7        2.30      -27.16     27.16 o
   8   1   7      451.05      517.76     56.60 o
   9   1   7      136.12      177.44     46.96 o
  10   1   7        2.66        3.30     44.85 o
  11   1   7      166.35      215.18     73.38 o
  12   1   7      146.45      147.90     75.17 o
 -18   2   7        0.67       30.94     76.90 o
 -17   2   7      183.55      275.45    180.95 o
 -16   2   7      251.17      261.22     70.73 o
 -15   2   7        4.73       50.60     43.56 o
 -14   2   7      196.55      280.33     51.55 o
 -13   2   7        6.58       38.96     48.22 o
 -12   2   7      271.49      279.89     57.86 o
 -11   2   7     2604.75     2620.28     98.39 o
 -10   2   7     2955.52     2942.84     86.58 o
  -9   2   7     1577.09     1530.53     63.68 o
  -8   2   7     1175.54     1109.03     68.55 o
  -7   2   7     1197.72     1210.66     65.21 o
  -6   2   7      923.33     1032.59     77.10 o
  -5   2   7      910.65      960.13     71.56 o
  -4   2   7     3125.18     3006.04    138.78 o
  -3   2   7      925.32     1110.08     77.51 o
  -2   2   7      350.08      286.49     42.75 o
  -1   2   7     5902.93     5752.22    106.47 o
   0   2   7     1869.65     1795.27     54.08 o
   1   2   7     1129.55     1084.12     42.04 o
   2   2   7       88.33      104.45     26.75 o
   3   2   7     1238.79     1254.65     51.03 o
   4   2   7      255.65      293.38     73.30 o
   5   2   7      684.05      733.43     54.51 o
   6   2   7      495.95      512.91     52.66 o
   7   2   7        3.82      -27.86     28.37 o
   8   2   7       70.25       95.68     50.38 o
   9   2   7      267.51      322.19     67.94 o
  10   2   7       89.20      120.73     70.23 o
  11   2   7      108.05       27.20     71.49 o
 -17   3   7        0.53      140.17     67.67 o
 -16   3   7      267.45      307.88     74.23 o
 -15   3   7      843.55      944.84    129.73 o
 -14   3   7      370.01      405.55     90.21 o
 -13   3   7      389.49      253.90     78.95 o
 -12   3   7     1653.69     1305.52    111.35 o
 -11   3   7      655.90      588.84     86.23 o
 -10   3   7      821.12      979.06     93.73 o
  -9   3   7      551.96      603.80     94.72 o
  -8   3   7      851.26      827.25     63.94 o
  -7   3   7     6709.57     6818.34    141.84 o
  -6   3   7     2728.61     3027.77     80.78 o
  -5   3   7     4139.74     4153.69     88.43 o
  -4   3   7     1125.66     1228.46     50.61 o
  -3   3   7        1.15       12.88     24.03 o
  -2   3   7       97.45      126.02     43.20 o
  -1   3   7       81.72       71.60     36.73 o
   0   3   7     1393.07     1314.48     57.97 o
   1   3   7     1668.91     1712.39     69.72 o
   2   3   7     2065.71     1862.27     65.84 o
   3   3   7       60.83       -2.68     36.46 o
   4   3   7      236.15      296.68     44.06 o
   5   3   7     2919.59     2749.52     81.97 o
   6   3   7      323.71      346.80     49.98 o
   7   3   7      595.24      710.63     71.24 o
   8   3   7      320.65      282.40     55.62 o
   9   3   7      231.59      164.55     89.28 o
  10   3   7      372.77      334.03     79.96 o
  11   3   7       45.16      -48.47     71.45 o
 -17   4   7      215.95      138.98     87.29 o
 -16   4   7       92.55      -43.14    134.88 o
 -15   4   7       21.53      -30.73     61.60 o
 -14   4   7        7.50      -72.62     72.62 o
 -13   4   7      443.39      426.22    109.53 o
 -12   4   7     1266.39     1383.57    114.44 o
 -11   4   7     1571.56     1694.55    132.01 o
 -10   4   7     2981.15     2991.94    171.43 o
  -9   4   7     3042.13     3091.03    137.93 o
  -8   4   7     4245.35     4052.10    161.50 o
  -7   4   7      944.87      940.60     54.49 o
  -6   4   7      251.46      326.35     40.65 o
  -5   4   7      161.01      156.64     33.62 o
  -4   4   7     1361.19     1397.77     51.18 o
  -3   4   7     3256.02     3399.43    113.31 o
  -2   4   7     7925.16     7614.65    100.23 o
  -1   4   7     7022.50     6888.14     95.86 o
   0   4   7     1387.28     1440.64     61.06 o
   1   4   7     1453.08     1518.00     50.92 o
   2   4   7     1365.26     1422.54     54.17 o
   3   4   7      875.95      864.95     50.76 o
   4   4   7     1591.12     1630.42     65.24 o
   5   4   7      101.33      230.26     39.89 o
   6   4   7     1143.25     1247.55    108.07 o
   7   4   7      493.21      605.76     66.44 o
   8   4   7      452.87      718.16    124.35 o
   9   4   7        3.82       64.10     72.19 o
  10   4   7        2.13      157.66    110.82 o
  11   4   7       40.15       43.16    109.87 o
 -16   5   7       33.80      -14.14     80.97 o
 -15   5   7       50.20       -7.02     87.26 o
 -14   5   7        0.43      -71.76     71.76 o
 -13   5   7        5.95      -27.49     71.16 o
 -12   5   7       10.60      -41.27     41.27 o
 -11   5   7        1.11      -14.33     36.47 o
 -10   5   7       96.03       89.32     37.49 o
  -9   5   7       71.77       23.69     34.76 o
  -8   5   7        0.42      -19.63     39.32 o
  -7   5   7       26.41        9.57     30.80 o
  -6   5   7      783.09      807.99     40.12 o
  -5   5   7       73.40      140.58     36.96 o
  -4   5   7      178.79      271.31     39.40 o
  -3   5   7       38.98       73.64     36.21 o
  -2   5   7      223.89      216.12     31.00 o
  -1   5   7      160.53       77.23     61.11 o
   0   5   7      142.43      166.82     77.59 o
   1   5   7       52.81       73.99     77.67 o
   2   5   7      176.61      107.90     74.85 o
   3   5   7       20.78       69.62     79.64 o
   4   5   7        3.40       21.32     76.99 o
   5   5   7       45.01       83.92     86.15 o
   6   5   7       36.66      197.31     90.35 o
   7   5   7       58.81      138.05     94.03 o
   8   5   7        6.23      -65.00     74.76 o
   9   5   7       31.82       94.37     94.37 o
 -15   6   7       97.91      167.59    103.96 o
 -14   6   7        4.78      -68.22    110.34 o
 -13   6   7      299.54      255.65     75.11 o
 -12   6   7     1007.51      966.91     69.24 o
 -11   6   7     1308.15     1163.77    117.83 o
 -10   6   7      702.50      649.09     43.37 o
  -9   6   7     2935.91     2884.48    128.54 o
  -8   6   7     2338.26     2320.79    146.40 o
  -7   6   7       76.07       53.87     40.42 o
  -6   6   7      722.01      758.45     68.63 o
  -5   6   7      139.16      164.15     44.41 o
  -4   6   7     1345.19     1402.44     78.58 o
  -3   6   7     6197.04     5988.31    154.53 o
  -2   6   7     5980.71     5499.39    265.56 o
  -1   6   7     1445.25     1450.19    153.38 o
   0   6   7      537.78      639.11    121.43 o
   1   6   7     2194.97     2118.76    184.29 o
   2   6   7       58.60      143.79     86.75 o
   3   6   7      472.36      535.83    124.95 o
   4   6   7      245.34      180.87    100.54 o
   5   6   7      107.98       89.92     90.69 o
   6   6   7      124.87      205.44     98.83 o
   7   6   7      640.74      692.64    140.19 o
   8   6   7      140.88      247.15    111.50 o
   9   6   7        2.28       55.49    103.88 o
 -14   7   7       50.75      131.97    107.30 o
 -13   7   7       27.24      -16.10     88.98 o
 -12   7   7      874.35      774.85    143.53 o
 -11   7   7      264.94      196.02     92.57 o
 -10   7   7        6.72       46.79     60.42 o
  -9   7   7       54.00      -27.14     46.38 o
  -8   7   7       14.00       23.86     46.38 o
  -7   7   7       77.38       84.00     68.42 o
  -6   7   7     1350.06     1509.72    156.80 o
  -5   7   7     2604.70     2438.03    112.54 o
  -4   7   7       27.79      -14.82     34.44 o
  -3   7   7      209.92      320.37    100.20 o
  -2   7   7     1213.10     1276.26    153.12 o
  -1   7   7       34.23      -54.81     74.25 o
   0   7   7      288.29      305.73    104.31 o
   1   7   7      107.94      317.37    107.22 o
   2   7   7      538.57      661.38    140.10 o
   3   7   7        0.97      -62.09     62.09 o
   4   7   7      437.58      579.25    140.87 o
   5   7   7      313.57      353.43    124.00 o
   6   7   7       10.61      225.74    107.22 o
   7   7   7       29.79       13.87     95.91 o
   8   7   7       82.63       24.32    108.42 o
 -12   8   7       37.54      -57.21     84.18 o
 -11   8   7      383.82      319.00    115.01 o
 -10   8   7      330.42      169.29     66.32 o
  -9   8   7       80.04        7.46     96.00 o
  -8   8   7       28.49       18.71     52.76 o
  -7   8   7       82.58       -1.75     49.31 o
  -6   8   7       33.55       19.23     52.62 o
  -5   8   7      422.95      446.26    119.29 o
  -4   8   7      465.58      331.42    112.70 o
  -3   8   7      243.94      355.22    113.13 o
  -2   8   7      675.43      694.86    138.73 o
  -1   8   7      308.23      358.99    115.35 o
   0   8   7      387.60      533.52    135.48 o
   1   8   7       10.89      110.22     90.52 o
   2   8   7        4.11       12.76     97.88 o
   3   8   7       42.02       23.72     90.35 o
   4   8   7       40.42       24.92     97.97 o
   5   8   7      214.66      298.36    132.82 o
   6   8   7      319.81      395.56    151.15 o
 -10   9   7        2.64        6.25     84.87 o
  -9   9   7       54.27      122.80     95.66 o
  -8   9   7      113.96      342.55    114.33 o
  -7   9   7      222.08      309.41    108.50 o
  -6   9   7      608.72      786.50    147.30 o
  -5   9   7      726.96     1154.82    170.68 o
  -4   9   7      189.56      208.53    104.99 o
  -3   9   7      496.58      713.96    149.10 o
  -2   9   7       73.07       32.20     94.89 o
  -1   9   7        1.90        6.42     93.43 o
   0   9   7      105.40      177.95    113.13 o
   1   9   7      150.39      149.18    112.53 o
   2   9   7      163.84      147.55    115.87 o
   3   9   7      250.32      347.77    137.71 o
   4   9   7      134.90      175.21    124.69 o
  -6  10   7        0.44       79.81    108.42 o
  -5  10   7       87.05       -2.91     90.09 o
  -4  10   7       42.52      100.80    116.38 o
  -3  10   7        2.55      222.23    127.34 o
  -2  10   7        3.34      -32.46    101.57 o
  -1  10   7       44.81      186.26    123.83 o
   0  10   7        4.53        5.31    107.30 o
 -18   0   8      513.71      515.11    110.94 o
 -17   0   8      213.06      360.90     96.71 o
 -16   0   8      292.22      264.78     87.95 o
 -15   0   8        9.95       50.84     72.30 o
 -14   0   8       30.02      -54.86     61.74 o
 -13   0   8      416.32      428.07     82.43 o
 -12   0   8     7619.58     7651.80    377.92 o
 -11   0   8     3839.77     3729.00    212.47 o
 -10   0   8     2595.51     2665.81    181.64 o
  -9   0   8     5733.17     4949.08    220.86 o
  -8   0   8     5055.11     4753.83    218.12 o
  -7   0   8      312.46      187.38     89.66 o
  -6   0   8     1124.62     1423.55    122.63 o
  -5   0   8     6761.97     6952.09    171.67 o
  -4   0   8      961.49      891.55     91.50 o
  -3   0   8    14170.64    14191.73    314.11 o
  -2   0   8    42891.69    44638.44   1274.42 o
  -1   0   8     5099.38     4967.03    149.07 o
   0   0   8     1154.43     1216.29    120.20 o
   1   0   8     6191.06     6345.09    151.68 o
   2   0   8      136.85       44.91     58.37 o
   3   0   8     1487.85     1490.02     90.33 o
   4   0   8     5049.44     4689.14    147.81 o
   5   0   8      283.51      271.13    126.57 o
   6   0   8      732.01      825.24     79.73 o
   7   0   8      893.73      758.66    151.41 o
   8   0   8      738.33      918.46    165.54 o
   9   0   8       71.80       34.04     65.32 o
  10   0   8       50.88       11.02     71.50 o
  11   0   8      175.42      382.29    165.54 o
 -18   1   8       23.45       48.27     63.23 o
 -17   1   8        2.10       41.41     57.39 o
 -16   1   8       40.20       58.07     53.42 o
 -15   1   8      454.99      472.07     99.02 o
 -14   1   8       40.90       47.10     48.58 o
 -13   1   8        0.49      -39.74     52.23 o
 -12   1   8      309.01      274.69     60.91 o
 -11   1   8      482.43      372.82     80.97 o
 -10   1   8       15.26       70.45     57.31 o
  -9   1   8      481.91      495.36     63.03 o
  -8   1   8        1.74      -46.95     46.95 o
  -7   1   8      173.20      199.47     56.78 o
  -6   1   8      876.08      908.82     62.38 o
  -5   1   8     2193.04     2396.31    106.60 o
  -4   1   8       22.16        9.36     51.62 o
  -3   1   8       20.85        9.27     45.34 o
  -2   1   8       38.30       63.04     39.86 o
  -1   1   8        7.80       -4.30     35.91 o
   0   1   8       37.70       30.28     42.53 o
   1   1   8     2993.03     2941.71     82.25 o
   2   1   8       10.07        3.89     30.26 o
   3   1   8        0.85      -30.04     37.02 o
   4   1   8      438.93      411.53     85.09 o
   5   1   8      609.99      563.82     66.94 o
   6   1   8       28.32       20.85     45.06 o
   7   1   8      147.17      126.30     52.30 o
   8   1   8      152.91      191.12     92.90 o
   9   1   8        0.02       36.56     59.40 o
  10   1   8       98.41      187.82     73.34 o
  11   1   8       15.19        6.51     69.02 o
 -18   2   8      103.40       85.09     70.15 o
 -17   2   8      146.81      211.42     85.60 o
 -16   2   8      102.03       92.31     84.35 o
 -15   2   8        7.79       -4.74     44.34 o
 -14   2   8      110.85      130.33     63.16 o
 -13   2   8      408.52      385.42     59.97 o
 -12   2   8     1041.94     1103.41     72.30 o
 -11   2   8     3663.30     3816.21    162.37 o
 -10   2   8     4324.50     4523.25    151.81 o
  -9   2   8     2767.93     2924.54     82.83 o
  -8   2   8     2585.70     2400.42    169.48 o
  -7   2   8     1295.27     1352.71    106.10 o
  -6   2   8      328.24      457.88     68.72 o
  -5   2   8     2316.14     2001.95     89.95 o
  -4   2   8     1692.47     1804.77     83.57 o
  -3   2   8     7345.46     7141.70    178.10 o
  -2   2   8     4185.66     4199.71    114.24 o
  -1   2   8     3726.03     3483.71    124.25 o
   0   2   8     1071.84     1126.58     46.17 o
   1   2   8     1387.60     1482.98     57.83 o
   2   2   8       88.18       91.62     32.20 o
   3   2   8       66.85      118.40     53.20 o
   4   2   8       50.17       49.80     43.95 o
   5   2   8      378.10      419.02     59.66 o
   6   2   8      482.14      517.97     67.27 o
   7   2   8      454.76      574.98    186.33 o
   8   2   8      333.08      475.46    130.85 o
   9   2   8       61.18      157.32    124.77 o
  10   2   8       46.13     -112.44    115.95 o
  11   2   8        1.11      -17.13    129.31 o
 -17   3   8       24.50      -14.53     61.52 o
 -16   3   8      511.53      498.94     87.27 o
 -15   3   8      893.62      894.86    138.39 o
 -14   3   8     1092.25     1245.36    132.05 o
 -13   3   8     1069.11     1063.99    107.93 o
 -12   3   8     1600.09     1530.39    117.10 o
 -11   3   8      420.90      440.42    165.67 o
 -10   3   8        0.14       30.21     33.40 o
  -9   3   8      980.75      841.79     93.60 o
  -8   3   8     2775.01     2882.00    104.22 o
  -7   3   8     3094.56     3213.79    176.78 o
  -6   3   8     6484.27     6443.37    120.40 o
  -5   3   8     8021.85     7932.95    129.18 o
  -4   3   8     1229.10     1219.13     71.76 o
  -3   3   8      565.44      576.40     58.16 o
  -2   3   8      292.84      313.31     45.50 o
  -1   3   8      310.25      266.01     47.06 o
   0   3   8     1368.74     1388.67     50.06 o
   1   3   8      839.19      869.90     61.39 o
   2   3   8     1778.34     1773.76     98.19 o
   3   3   8      133.06      140.62     47.96 o
   4   3   8      499.66      582.34     64.57 o
   5   3   8      267.54      276.92     50.66 o
   6   3   8       38.15        3.87     51.13 o
   7   3   8        9.53      -31.57    139.25 o
   8   3   8       52.34      118.84     62.30 o
   9   3   8       15.94        5.48    100.28 o
  10   3   8       52.81      213.58    115.61 o
 -17   4   8       94.54      128.30     81.81 o
 -16   4   8       49.03       49.07    114.20 o
 -15   4   8       27.73      -59.18     89.32 o
 -14   4   8       20.44        7.96     75.79 o
 -13   4   8       88.58       82.38     80.07 o
 -12   4   8        4.86      -59.58     59.58 o
 -11   4   8      255.32      301.95     75.03 o
 -10   4   8     1703.51     1685.79     88.92 o
  -9   4   8      282.71      239.09     62.01 o
  -8   4   8       92.45      159.43     44.85 o
  -7   4   8      642.15      625.48     52.53 o
  -6   4   8      163.97      179.64     57.09 o
  -5   4   8      536.24      538.69     59.15 o
  -4   4   8     2755.27     2746.33     72.19 o
  -3   4   8      164.70      205.70     30.95 o
  -2   4   8       50.47       49.79     24.80 o
  -1   4   8     2428.76     2309.74    110.33 o
   0   4   8      948.44      952.01     49.33 o
   1   4   8     1359.84     1435.89     62.56 o
   2   4   8       48.68       77.96     42.41 o
   3   4   8        9.35      -35.21     38.68 o
   4   4   8      863.30      766.86     58.41 o
   5   4   8        8.88       24.69     41.60 o
   6   4   8      210.82      213.28     49.41 o
   7   4   8      162.33       91.73     44.15 o
   8   4   8      139.66      169.60     46.24 o
 -16   5   8      281.17      203.99    117.49 o
 -15   5   8      200.02      173.93    106.02 o
 -14   5   8      704.83      764.14    146.27 o
 -13   5   8      988.30     1029.96    146.61 o
 -12   5   8      400.73      355.81     65.77 o
 -11   5   8       59.70       94.48    128.46 o
 -10   5   8       38.51       77.05     47.49 o
  -9   5   8       23.82       71.95     43.57 o
  -8   5   8     1306.39     1284.00     67.35 o
  -7   5   8     6326.22     5986.55    121.41 o
  -6   5   8     2684.39     2600.55     86.53 o
  -5   5   8     1449.83     1449.82     53.37 o
  -4   5   8     3655.20     3642.70    193.68 o
  -3   5   8     5548.56     5340.33    114.36 o
  -2   5   8       48.04      -66.20     66.20 o
  -1   5   8     1036.19     1182.06    143.19 o
   0   5   8       99.26       88.72     78.19 o
   1   5   8     1045.19      997.08    131.28 o
   2   5   8     4642.56     5005.60    263.93 o
   3   5   8     2069.51     2436.82    196.80 o
   4   5   8      566.21      615.82    126.91 o
   5   5   8       64.59       45.64     86.75 o
   6   5   8       98.39       48.47     89.83 o
   7   5   8        4.96      -23.98     83.24 o
   8   5   8      206.87      401.90    119.21 o
 -15   6   8       43.32      -40.54     79.99 o
 -14   6   8       57.16       24.66     68.28 o
 -13   6   8        3.88      -33.65     58.89 o
 -12   6   8       10.12       11.53     49.20 o
 -11   6   8        0.23        1.41     35.80 o
 -10   6   8      326.55      330.63     41.38 o
  -9   6   8      393.54      327.70     59.13 o
  -8   6   8      223.75      194.87     52.82 o
  -7   6   8        1.50       -0.18     44.62 o
  -6   6   8      866.40      844.66     88.93 o
  -5   6   8        0.07      -30.33     33.07 o
  -4   6   8      907.12      938.70    166.27 o
  -3   6   8      101.34      106.03     37.89 o
  -2   6   8        5.24      -25.52     68.42 o
  -1   6   8      965.89      797.80    129.57 o
   0   6   8      204.48      368.76    108.16 o
   1   6   8       36.10       -1.28     75.87 o
   2   6   8       21.26       98.83     86.07 o
   3   6   8       70.73        4.62     75.79 o
   4   6   8       40.82      114.07     97.20 o
   5   6   8       30.83      130.00     90.95 o
   6   6   8       33.30      -27.66     88.72 o
   7   6   8        0.04      -12.25     88.63 o
   8   6   8        2.61       -2.31     95.74 o
 -14   7   8      134.59      379.80    132.14 o
 -13   7   8      559.71      487.53    131.97 o
 -12   7   8       67.05       44.10     83.92 o
 -11   7   8       37.69       40.50     63.33 o
 -10   7   8        6.16       23.82     51.93 o
  -9   7   8      318.95      285.59     67.89 o
  -8   7   8     1687.40     1736.36    110.52 o
  -7   7   8     2116.62     1926.64    109.09 o
  -6   7   8     1079.41     1074.40    111.16 o
  -5   7   8     1293.71     1407.96    103.75 o
  -4   7   8      563.68      587.73    121.61 o
  -3   7   8       19.66      -49.76     76.65 o
  -2   7   8      275.44      377.66    111.33 o
  -1   7   8      358.58      303.50    112.61 o
   0   7   8      668.35      534.64    128.03 o
   1   7   8      650.94      455.08    132.57 o
   2   7   8      481.98      515.80    135.05 o
   3   7   8      615.84      825.29    158.00 o
   4   7   8      141.76      -21.84     89.75 o
   5   7   8       27.07       61.66    101.82 o
   6   7   8      202.23      185.66    120.49 o
   7   7   8        0.04      143.70    113.04 o
 -12   8   8        4.05       31.09     90.35 o
 -11   8   8      293.72      390.42    120.92 o
 -10   8   8      544.17      796.18     94.89 o
  -9   8   8       95.41       68.35     52.92 o
  -8   8   8      106.49       86.94     56.07 o
  -7   8   8      223.21      214.95    101.57 o
  -6   8   8      205.27      295.96    111.07 o
  -5   8   8       17.85       20.98     84.61 o
  -4   8   8      261.19      363.02    119.64 o
  -3   8   8       37.71       35.71     87.18 o
  -2   8   8      274.07      279.86    113.56 o
  -1   8   8      684.23      769.03    148.84 o
   0   8   8      648.26      851.32    157.57 o
   1   8   8      190.23      244.41    109.02 o
   2   8   8        0.63      -81.96     86.15 o
   3   8   8       44.92       -8.74     92.66 o
   4   8   8       11.21      -33.91     97.20 o
   5   8   8       84.20      -21.84    104.56 o
  -9   9   8      155.26      286.12    116.30 o
  -8   9   8       22.27       12.85     85.55 o
  -7   9   8       92.89      349.57    115.10 o
  -6   9   8      235.42      122.46    102.59 o
  -5   9   8       53.24        6.17     85.12 o
  -4   9   8       12.77      -39.39     88.98 o
  -3   9   8       32.75      -75.28     75.28 o
  -2   9   8        1.90       43.25     85.81 o
  -1   9   8        6.12       33.14    110.56 o
   0   9   8      168.28       86.58    100.62 o
   1   9   8      108.77      -63.97     86.84 o
   2   9   8      126.62      216.15    122.55 o
   3   9   8        7.77       51.98    119.29 o
  -5  10   8        0.34        4.20     99.43 o
  -4  10   8       59.48      195.25    125.29 o
  -3  10   8      228.07      271.81    142.24 o
  -2  10   8      452.23      900.91    192.34 o
 -18   1   9       11.28      -26.53     56.24 o
 -17   1   9      544.08      666.23     78.30 o
 -16   1   9      611.32      674.87     82.19 o
 -15   1   9      628.12      774.66    116.01 o
 -14   1   9     1577.51     1642.82    101.80 o
 -13   1   9     2265.02     2355.78    113.01 o
 -12   1   9     1089.95      990.08    102.96 o
 -11   1   9      137.68       84.53    120.62 o
 -10   1   9      368.93      437.55     84.58 o
  -9   1   9      820.90      832.11     71.74 o
  -8   1   9     6274.35     6282.43    225.78 o
  -7   1   9    11339.39    11168.53    193.58 o
  -6   1   9     9123.45     9091.69    168.82 o
  -5   1   9     4164.61     3870.42    117.38 o
  -4   1   9     2879.32     2967.93    107.34 o
  -3   1   9     4427.04     4358.87    106.16 o
  -2   1   9       65.04       13.88     48.37 o
  -1   1   9     2625.64     2554.78     83.36 o
   0   1   9     1571.60     1476.07     74.84 o
   1   1   9     1394.36     1337.63     74.56 o
   2   1   9     4146.92     4184.33    102.77 o
   3   1   9     3953.82     3679.93    135.58 o
   4   1   9      456.27      390.30     89.74 o
   5   1   9       43.64       50.73     52.10 o
   6   1   9      156.29        7.37     62.61 o
   7   1   9        0.05       12.40    143.31 o
   8   1   9      264.82      398.29    101.01 o
   9   1   9      100.63       60.39    117.37 o
  10   1   9       49.80       -0.46    106.85 o
 -18   2   9        5.23      -33.38     65.70 o
 -17   2   9      156.50      162.51     71.99 o
 -16   2   9      322.53      252.21     95.76 o
 -15   2   9       61.05       10.05     71.38 o
 -14   2   9       70.96       52.94     47.47 o
 -13   2   9       60.43      124.61     52.68 o
 -12   2   9       18.87      -37.35     43.75 o
 -11   2   9      776.79      783.17     65.98 o
 -10   2   9     4018.39     4093.87    102.80 o
  -9   2   9     1721.69     1755.37    114.08 o
  -8   2   9      472.18      569.23     86.25 o
  -7   2   9      878.77      779.95     86.45 o
  -6   2   9     1304.36     1317.96     80.55 o
  -5   2   9      558.29      705.65     67.81 o
  -4   2   9     2012.00     2068.73    152.06 o
  -3   2   9     3010.63     3186.36     94.62 o
  -2   2   9       89.69       57.10     42.08 o
  -1   2   9     2252.79     2472.35    174.58 o
   0   2   9     2483.98     2553.70     67.43 o
   1   2   9       11.90      -27.85     30.03 o
   2   2   9      529.83      470.15     69.32 o
   3   2   9        6.64        9.31     53.00 o
   4   2   9       36.51       28.18     52.02 o
   5   2   9      502.38      484.41     67.68 o
   6   2   9      651.73      580.62    176.46 o
   7   2   9       15.34      -18.08     61.16 o
   8   2   9       13.27       50.35    115.70 o
   9   2   9       32.82       47.19    127.34 o
  10   2   9       43.23      -95.66    116.90 o
 -17   3   9        3.37       -8.25     63.02 o
 -16   3   9      296.27      385.10     82.17 o
 -15   3   9      705.42      998.03    119.56 o
 -14   3   9      114.53      155.43     76.89 o
 -13   3   9       81.40       21.97     67.51 o
 -12   3   9      308.88      187.94     71.33 o
 -11   3   9        7.35       47.85     60.12 o
 -10   3   9        5.56      -41.78     52.19 o
  -9   3   9     1675.14     1769.58    112.18 o
  -8   3   9     1744.07     1798.56     88.81 o
  -7   3   9     1388.20     1538.03     71.50 o
  -6   3   9     3087.23     3273.78     94.39 o
  -5   3   9     3798.84     3932.27    142.07 o
  -4   3   9      895.88      836.72     71.28 o
  -3   3   9       10.23      -52.67     52.67 o
  -2   3   9     1047.34     1026.53     63.64 o
  -1   3   9       23.01       70.36     47.61 o
   0   3   9      301.48      299.39     31.44 o
   1   3   9     6874.06     6620.46    102.43 o
   2   3   9       94.52      151.78    120.66 o
   3   3   9      163.68      232.36     55.67 o
   4   3   9     1502.66     1503.49     86.41 o
   5   3   9        3.35       -9.78     56.08 o
   6   3   9       23.57        2.40     59.53 o
   7   3   9       11.14      -50.33     59.83 o
   8   3   9        0.50      -19.70     99.17 o
   9   3   9        9.11     -102.94    102.94 o
 -17   4   9      231.74      419.18    103.00 o
 -16   4   9       99.97      135.56    109.87 o
 -15   4   9       10.52      -15.67     81.36 o
 -14   4   9       86.49       31.69     84.78 o
 -13   4   9      289.27      260.34     99.85 o
 -12   4   9     1963.66     2225.24    214.95 o
 -11   4   9     2593.01     2732.66    144.78 o
 -10   4   9     2171.51     2176.33    196.97 o
  -9   4   9     1590.24     1622.32     76.67 o
  -8   4   9     1625.77     1577.95     73.00 o
  -7   4   9      404.11      403.33     49.58 o
  -6   4   9      267.46      208.87     49.22 o
  -5   4   9     1833.02     1664.29     65.82 o
  -4   4   9      586.09      661.43     46.17 o
  -3   4   9     2225.34     2140.47     65.79 o
  -2   4   9     7143.24     7222.37    127.24 o
  -1   4   9     2067.83     2002.96     88.70 o
   0   4   9      316.59      344.83     58.93 o
   1   4   9     1775.47     1729.20     81.60 o
   2   4   9       63.13       64.79     46.34 o
   3   4   9        0.30       17.78     43.53 o
   4   4   9      935.62      928.77     89.43 o
   5   4   9       58.94       66.44     75.37 o
   6   4   9       93.77      117.70     50.17 o
   7   4   9      525.84      573.19     61.64 o
   8   4   9       67.93       47.86     57.75 o
   9   4   9        6.46       27.66     71.76 o
 -16   5   9       47.49       14.22     97.71 o
 -15   5   9      118.53      -16.87     90.86 o
 -14   5   9        3.20      -69.37     69.37 o
 -13   5   9        4.13      -52.58     71.85 o
 -12   5   9        2.14       37.68     75.36 o
 -11   5   9       20.21       27.34     74.55 o
 -10   5   9      218.14      212.04     62.21 o
  -9   5   9      132.37      150.11     67.78 o
  -8   5   9       15.35       35.88     42.13 o
  -7   5   9       32.81       29.16     36.59 o
  -6   5   9       21.03       22.00     33.87 o
  -5   5   9      225.24      241.86     37.47 o
  -4   5   9      434.21      448.74     37.69 o
  -3   5   9      192.17      235.14     30.09 o
  -2   5   9      373.09      380.23    107.30 o
  -1   5   9       23.43       89.83     87.69 o
   0   5   9      103.85       49.41     84.10 o
   1   5   9        6.83       30.14     81.61 o
   2   5   9        1.47       28.86     76.90 o
   3   5   9       28.72      104.91     89.75 o
   4   5   9       42.46       37.51     86.41 o
   5   5   9        2.90       45.90     86.75 o
   6   5   9       48.05       23.04     93.77 o
   7   5   9      138.20      116.30     99.34 o
   8   5   9       18.59      204.42    110.04 o
 -15   6   9       19.38      -46.57    134.67 o
 -14   6   9        0.21       -3.40     77.54 o
 -13   6   9      372.06      394.97    134.88 o
 -12   6   9     1457.91     1299.83    104.09 o
 -11   6   9     1396.91     1429.28     72.13 o
 -10   6   9      685.02      557.81     48.65 o
  -9   6   9     1105.73     1077.29     50.65 o
  -8   6   9     1481.21     1389.42    204.72 o
  -7   6   9      125.76       78.76     46.63 o
  -6   6   9      676.69      756.41     70.37 o
  -5   6   9      754.79      730.72    186.56 o
  -4   6   9      152.84      161.04     48.64 o
  -3   6   9     2929.45     2851.99    213.24 o
  -2   6   9     3130.59     3422.33    231.65 o
  -1   6   9      815.87      763.20    133.08 o
   0   6   9      135.96      167.85     92.57 o
   1   6   9      180.61      102.25    101.14 o
   2   6   9      179.62       -7.36     80.16 o
   3   6   9      264.79      417.48    129.31 o
   4   6   9      441.72      558.01    130.85 o
   5   6   9      174.82      257.85    119.98 o
   6   6   9       37.61      123.23    105.33 o
   7   6   9      128.35       56.09    104.22 o
 -14   7   9       47.54      -31.77     95.57 o
 -13   7   9       33.20      -77.67     77.67 o
 -12   7   9       88.24      136.93     90.26 o
 -11   7   9      205.19      321.53     76.25 o
 -10   7   9        0.06       47.66     52.83 o
  -9   7   9      368.96      455.74    177.27 o
  -8   7   9        8.12        1.84     50.31 o
  -7   7   9       33.25       14.95     56.86 o
  -6   7   9      493.49      408.92    116.90 o
  -5   7   9      253.83      416.28    119.21 o
  -4   7   9      231.85      175.04    100.28 o
  -3   7   9       15.00      -14.73     73.39 o
  -2   7   9       48.45       75.53     90.69 o
  -1   7   9      464.68      635.00    141.73 o
   0   7   9       27.61      -73.39     73.48 o
   1   7   9      433.99      633.55    148.41 o
   2   7   9        7.10        8.05     92.06 o
   3   7   9       10.76      107.22    106.96 o
   4   7   9      188.28       70.82     98.14 o
   5   7   9      155.35      328.68    137.36 o
   6   7   9        6.23      147.38    119.12 o
 -12   8   9      103.79      -43.59     87.69 o
 -11   8   9      467.92      394.23     85.17 o
 -10   8   9      318.18      206.08     70.61 o
  -9   8   9      141.82      158.77    100.11 o
  -8   8   9       29.95      229.25    105.51 o
  -7   8   9        4.95      -61.57     81.70 o
  -6   8   9      131.51      -47.36     78.70 o
  -5   8   9      294.56       91.97     95.83 o
  -4   8   9     1092.83     1087.25    167.59 o
  -3   8   9      572.58      472.29    129.40 o
  -2   8   9      492.73      488.99    135.48 o
  -1   8   9      243.98      116.90     98.83 o
   0   8   9      150.73      319.51    125.72 o
   1   8   9        0.06      -65.86     79.56 o
   2   8   9       38.42      -28.60     99.43 o
   3   8   9       20.50        2.23     92.75 o
   4   8   9       27.89       67.14    115.18 o
  -9   9   9      120.77      126.66    104.14 o
  -8   9   9       26.30      107.22    102.85 o
  -7   9   9      452.82      401.47    132.40 o
  -6   9   9      430.68      511.26    139.33 o
  -5   9   9      314.49      242.27    126.40 o
  -4   9   9      139.16       -4.88     99.08 o
  -3   9   9      165.24      166.31    114.50 o
  -2   9   9       22.41      -74.16     91.29 o
  -1   9   9       54.75      138.56    116.81 o
   0   9   9      109.70       36.31     90.26 o
   1   9   9       66.93       22.61    100.88 o
 -18   0  10      161.40      245.87    118.14 o
 -17   0  10      753.71      782.45    261.88 o
 -16   0  10        4.26      -22.36    150.25 o
 -15   0  10      203.41      230.60     87.66 o
 -14   0  10       47.37      128.68     75.16 o
 -13   0  10      553.93      617.28    138.22 o
 -12   0  10     5445.91     5746.37    270.02 o
 -11   0  10     8329.33     8286.55    317.72 o
 -10   0  10     2306.43     2317.01    188.66 o
  -9   0  10     1399.72     1449.16    152.09 o
  -8   0  10     8817.48     8271.56    300.42 o
  -7   0  10      337.10      341.95    119.81 o
  -6   0  10     5980.78     6524.81    259.91 o
  -5   0  10      605.94      520.33    117.32 o
  -4   0  10      662.93      536.72     85.53 o
  -3   0  10     6533.90     6439.43    272.33 o
  -2   0  10     4721.75     4621.06    169.79 o
  -1   0  10     4180.43     4318.76    231.86 o
   0   0  10      188.14      154.41    117.54 o
   1   0  10     1110.87     1049.80     89.65 o
   2   0  10     1105.34     1016.69    155.43 o
   3   0  10      195.34      159.63    116.81 o
   4   0  10     1470.20     1443.76    171.87 o
   5   0  10      144.31      341.35    133.25 o
   6   0  10       30.83       53.78    120.24 o
   7   0  10      897.69      920.52    172.22 o
   8   0  10      492.88      517.08    168.53 o
   9   0  10       17.82       22.18    145.41 o
 -18   1  10       19.15      -14.89     60.16 o
 -17   1  10        6.23       -5.91     53.19 o
 -16   1  10        3.07       22.02     52.51 o
 -15   1  10      238.93      328.86     61.58 o
 -14   1  10      464.87      431.72     72.34 o
 -13   1  10       14.10       77.04     55.14 o
 -12   1  10        1.26       95.36     76.05 o
 -11   1  10      706.63      749.08    124.56 o
 -10   1  10        7.80      -19.32     76.62 o
  -9   1  10     1380.42     1253.13     84.59 o
  -8   1  10      142.78      132.31     59.72 o
  -7   1  10       42.86       15.43     68.57 o
  -6   1  10     1270.38     1224.98     79.80 o
  -5   1  10     1260.32     1274.77    113.85 o
  -4   1  10      419.36      379.73     58.51 o
  -3   1  10      249.53      241.71     55.32 o
  -2   1  10       16.39      -10.61     51.38 o
  -1   1  10       16.32      139.27     67.84 o
   0   1  10       25.92      -39.28     52.92 o
   1   1  10      595.85      692.31    160.09 o
   2   1  10       80.89      137.21     67.72 o
   3   1  10      321.02      176.47     82.57 o
   4   1  10       26.40       16.33     78.42 o
   5   1  10       52.48       86.52     59.01 o
   6   1  10        4.73      -20.86     52.13 o
   7   1  10       24.29      -84.86     84.86 o
   8   1  10        0.06       42.38     96.90 o
   9   1  10       45.04      -18.80    101.24 o
 -18   2  10      222.39      135.29     76.43 o
 -17   2  10       83.33       55.65    127.28 o
 -16   2  10       60.25       70.72     66.26 o
 -15   2  10        0.51      -12.92     69.06 o
 -14   2  10      480.91      614.75    146.10 o
 -13   2  10      918.56      898.15    208.14 o
 -12   2  10      995.68      997.59     69.53 o
 -11   2  10     2674.53     2995.90    149.97 o
 -10   2  10     3692.32     3526.47    238.50 o
  -9   2  10     1108.04     1425.20    114.41 o
  -8   2  10      633.72      475.62     88.58 o
  -7   2  10      251.90      336.55     67.72 o
  -6   2  10       75.47       65.36     63.26 o
  -5   2  10     4525.81     4448.83    139.47 o
  -4   2  10     2261.53     2335.33    107.31 o
  -3   2  10     4024.30     3955.96    111.28 o
  -2   2  10     6505.30     6533.76    350.71 o
  -1   2  10     2122.33     1900.34     97.60 o
   0   2  10      399.12      262.84     76.23 o
   1   2  10       47.52      -35.26     60.59 o
   2   2  10       26.61       22.86     72.99 o
   3   2  10      733.46      618.90    105.21 o
   4   2  10      759.16      755.47     93.52 o
   5   2  10      138.84      152.74     71.81 o
   6   2  10      255.03      226.44     78.40 o
   7   2  10       77.43      169.13    121.01 o
   8   2  10       14.44        0.77    129.40 o
   9   2  10        6.60     -127.09    127.09 o
 -17   3  10       11.65       80.33     80.72 o
 -16   3  10      382.66      506.64    118.91 o
 -15   3  10      722.35      711.14    112.46 o
 -14   3  10      361.60      482.66    122.85 o
 -13   3  10      391.43      234.15     88.25 o
 -12   3  10      344.24      495.57     86.82 o
 -11   3  10       71.88      119.43     65.41 o
 -10   3  10       50.52       40.09     60.02 o
  -9   3  10      495.11      563.95     83.33 o
  -8   3  10     1307.40     1357.81    107.41 o
  -7   3  10     1528.23     1465.84     91.84 o
  -6   3  10     1693.85     1740.20     93.23 o
  -5   3  10     2024.60     2205.09    101.18 o
  -4   3  10     1712.69     1849.76    132.29 o
  -3   3  10       76.17       70.33     54.26 o
  -2   3  10      240.21      180.63     56.07 o
  -1   3  10       34.40       37.28     38.01 o
   0   3  10     1046.38     1074.28     84.82 o
   1   3  10     2756.95     2863.30    117.64 o
   2   3  10      451.03      548.53     92.02 o
   3   3  10      958.35     1053.88    149.78 o
   4   3  10      325.48      286.40     75.52 o
   5   3  10      168.99       84.78     68.83 o
   6   3  10        3.06       28.63     64.81 o
   7   3  10       55.11       37.98     67.47 o
   8   3  10       71.75      166.31    116.47 o
   9   3  10        2.33     -109.53    109.53 o
 -17   4  10        0.03      -88.04     88.04 o
 -16   4  10      139.01      131.20    110.47 o
 -15   4  10        0.80       21.24    100.97 o
 -14   4  10      414.88      621.47    140.96 o
 -13   4  10       84.94      100.62     82.21 o
 -12   4  10        2.03       93.94     75.45 o
 -11   4  10      458.39      502.37    161.21 o
 -10   4  10      500.83      454.60     67.00 o
  -9   4  10      262.99      201.14     48.90 o
  -8   4  10      109.41       95.00     58.83 o
  -7   4  10      118.36       49.40     41.24 o
  -6   4  10      100.85      218.45     44.98 o
  -5   4  10      626.75      685.72     54.26 o
  -4   4  10     2246.82     2116.00     75.89 o
  -3   4  10        5.45       22.04     30.84 o
  -2   4  10      326.48      276.56     34.63 o
  -1   4  10      266.93      312.86     66.68 o
   0   4  10       19.37       53.09     58.60 o
   1   4  10      143.77      152.30     52.55 o
   2   4  10      317.03      197.24     53.90 o
   3   4  10      331.32      374.10     58.90 o
   4   4  10       33.47       17.72     49.55 o
   5   4  10       85.54        5.90     51.35 o
   6   4  10      194.66       90.94     63.88 o
   7   4  10       31.55      115.24     79.09 o
   8   4  10        1.00       11.13     88.12 o
 -16   5  10      471.93      315.66    131.71 o
 -15   5  10      384.72      515.20    136.68 o
 -14   5  10      864.28      969.16    155.95 o
 -13   5  10     1415.20     1318.05    165.11 o
 -12   5  10      776.92      833.54     99.86 o
 -11   5  10       30.34       10.12     97.54 o
 -10   5  10      457.17      342.49     73.90 o
  -9   5  10      674.93      731.22     65.11 o
  -8   5  10     1724.08     1641.45     79.49 o
  -7   5  10     6612.12     6683.39    141.35 o
  -6   5  10     4020.82     3884.45    101.42 o
  -5   5  10      490.44      612.72     48.01 o
  -4   5  10      439.95      554.96     41.74 o
  -3   5  10      767.95      841.70     60.52 o
  -2   5  10      106.68       97.14     38.06 o
  -1   5  10     1412.66     1405.12     61.48 o
   0   5  10      840.08      805.30     60.71 o
   1   5  10       94.36      105.42     89.49 o
   2   5  10      637.62      818.35    139.33 o
   3   5  10     1264.48     1428.69    170.08 o
   4   5  10       82.79      -29.63     85.81 o
   5   5  10        7.00        0.26     90.60 o
   6   5  10       34.00      -34.17     98.74 o
   7   5  10        4.42      -27.49     94.12 o
 -15   6  10        8.81      -71.08     71.08 o
 -14   6  10        7.51      -44.83    101.18 o
 -13   6  10        0.10      -37.39     63.60 o
 -12   6  10       32.87      146.71     53.01 o
 -11   6  10       12.66        0.10     37.64 o
 -10   6  10      218.72      167.24     42.79 o
  -9   6  10      452.14      426.44     45.03 o
  -8   6  10       39.10      -24.83     29.99 o
  -7   6  10       35.64       29.03     52.32 o
  -6   6  10      602.32      609.58     85.89 o
  -5   6  10       22.06      120.75     88.21 o
  -4   6  10       93.09       61.15     81.53 o
  -3   6  10      280.40      188.66     98.14 o
  -2   6  10        4.40      129.83     89.32 o
  -1   6  10      166.94      102.42     99.17 o
   0   6  10      634.07      663.95    141.99 o
   1   6  10       23.49      150.21    104.73 o
   2   6  10        4.26      -11.22     90.95 o
   3   6  10       46.92       18.24     93.43 o
   4   6  10       17.86      -81.87     81.87 o
   5   6  10        5.65      -43.68     99.43 o
   6   6  10       65.45       96.34    109.10 o
 -13   7  10      129.49      212.12    102.68 o
 -12   7  10       34.62      -29.22     58.89 o
 -11   7  10       64.42      104.50     61.55 o
 -10   7  10       67.94       52.81     53.57 o
  -9   7  10      252.74      255.74     67.39 o
  -8   7  10      750.36      856.86     86.28 o
  -7   7  10     1340.24     1255.28    160.14 o
  -6   7  10      915.55      960.25    153.03 o
  -5   7  10     1181.57     1052.23    156.80 o
  -4   7  10      516.91      355.22    115.01 o
  -3   7  10      126.94      115.78     96.17 o
  -2   7  10        3.53       24.92     90.09 o
  -1   7  10      272.82      176.24    106.96 o
   0   7  10      575.37      573.51    146.53 o
   1   7  10      210.56      225.23    115.70 o
   2   7  10      455.10      435.81    134.28 o
   3   7  10      122.10      123.49    116.30 o
   4   7  10       59.00      128.63    113.30 o
   5   7  10       16.52       22.95    108.07 o
 -11   8  10      209.58      323.71    122.72 o
 -10   8  10      919.86      842.25    156.03 o
  -9   8  10      414.72      334.76    123.23 o
  -8   8  10       28.92       72.36     97.63 o
  -7   8  10      107.54      184.12    111.50 o
  -6   8  10       35.35      -12.50     91.55 o
  -5   8  10      141.66      149.61     97.37 o
  -4   8  10      305.42      338.10    121.69 o
  -3   8  10      363.93      431.87    133.25 o
  -2   8  10      114.61      181.89    112.10 o
  -1   8  10      285.82      426.39    141.05 o
   0   8  10      142.01      221.72    123.23 o
   1   8  10      165.34      223.34    123.32 o
   2   8  10       19.05      116.38    113.38 o
   3   8  10       17.76      -25.69     98.14 o
  -8   9  10      132.51      175.99    117.92 o
  -7   9  10       13.36      196.02    113.38 o
  -6   9  10       67.77      106.70    111.59 o
  -5   9  10       42.77      -20.30    100.80 o
  -4   9  10       37.46      113.21    103.62 o
  -3   9  10       26.30      174.19    120.24 o
  -2   9  10      199.72      260.00    138.30 o
  -1   9  10        3.63      -53.27     84.78 o
   0   9  10       13.39       58.83    108.93 o
 -18   1  11       80.00        5.88     56.97 o
 -17   1  11      471.34      436.55     72.66 o
 -16   1  11     1185.33     1360.09     89.00 o
 -15   1  11      921.33      933.81     96.21 o
 -14   1  11      994.94      907.41     86.19 o
 -13   1  11     1630.07     1691.42    125.69 o
 -12   1  11      615.03      744.45     98.49 o
 -11   1  11       24.65       50.10     78.29 o
 -10   1  11     1358.45     1386.16    109.71 o
  -9   1  11     1843.17     1879.26    120.36 o
  -8   1  11     2808.38     2756.02    117.96 o
  -7   1  11     8693.90     9063.77    186.72 o
  -6   1  11     7352.29     7608.71    199.16 o
  -5   1  11     1524.52     1574.19     83.67 o
  -4   1  11      615.61      613.86     67.12 o
  -3   1  11      603.72      532.35     67.51 o
  -2   1  11       24.57       66.01     88.12 o
  -1   1  11     2213.11     2283.16    110.98 o
   0   1  11     1419.30     1439.45    121.70 o
   1   1  11      448.98      478.79     93.65 o
   2   1  11      741.95      809.84    106.42 o
   3   1  11     1010.39     1069.05    227.92 o
   4   1  11      109.73      121.83     89.30 o
   5   1  11        8.46      -16.63     57.15 o
   6   1  11       19.99        8.28     91.92 o
   7   1  11        9.82       46.52     97.58 o
   8   1  11        7.25      -47.36    141.05 o
 -17   2  11       26.23       -3.37     61.56 o
 -16   2  11      152.06      241.49     89.65 o
 -15   2  11       31.01       45.53     91.93 o
 -14   2  11      413.79      220.98     83.93 o
 -13   2  11      637.73      634.81     99.51 o
 -12   2  11      211.23      209.05    100.54 o
 -11   2  11      284.32      393.49     83.88 o
 -10   2  11     1746.27     1619.41    184.38 o
  -9   2  11      978.04      841.65    157.92 o
  -8   2  11       10.29      -14.53    145.20 o
  -7   2  11      197.28      176.31     69.72 o
  -6   2  11      289.60      237.89     70.90 o
  -5   2  11      459.70      505.48     75.09 o
  -4   2  11     3416.02     3612.42    114.56 o
  -3   2  11     1283.72     1343.56     80.87 o
  -2   2  11      530.18      553.92     68.82 o
  -1   2  11      855.86      826.13     89.14 o
   0   2  11      829.10      817.20    124.09 o
   1   2  11       67.04      156.31     85.71 o
   2   2  11      171.31      202.02    111.93 o
   3   2  11      135.91      140.36    123.49 o
   4   2  11       32.76      119.14     75.75 o
   5   2  11       16.71      -17.74     65.82 o
   6   2  11      231.39      296.12     93.26 o
   7   2  11       41.11       48.56    129.23 o
   8   2  11        6.67      141.82    137.45 o
 -17   3  11       87.89      138.05     87.88 o
 -16   3  11      234.75      242.43     99.37 o
 -15   3  11      357.93      334.60    145.03 o
 -14   3  11      700.54      808.18    142.59 o
 -13   3  11        7.12      -59.19     59.19 o
 -12   3  11       61.15        3.41     67.40 o
 -11   3  11       20.25      -66.86    103.88 o
 -10   3  11      103.82       23.17    116.12 o
  -9   3  11     1391.01     1519.53     94.05 o
  -8   3  11     1431.43     1479.33    122.82 o
  -7   3  11      581.93      675.28     75.00 o
  -6   3  11       97.87      123.15     68.24 o
  -5   3  11     2168.46     2046.98    141.48 o
  -4   3  11     1279.55     1398.79    128.33 o
  -3   3  11     1569.40     1423.40     96.36 o
  -2   3  11        4.97        9.14     65.49 o
  -1   3  11      104.51       62.29     64.11 o
   0   3  11     2375.66     2271.95    109.57 o
   1   3  11      441.99      546.88    121.01 o
   2   3  11      445.24      570.26    128.46 o
   3   3  11      114.57      -15.19     98.18 o
   4   3  11       10.82      -34.07     63.41 o
   5   3  11       43.87       62.47     68.44 o
   6   3  11       43.12       53.81     93.86 o
   7   3  11       84.82      135.48    125.29 o
   8   3  11       13.86      164.00    125.46 o
 -16   4  11       91.76      117.24    102.25 o
 -15   4  11        0.07      -68.08     87.86 o
 -14   4  11       58.91      -24.92     82.90 o
 -13   4  11      185.83      254.86    103.19 o
 -12   4  11     1238.09     1268.46    156.55 o
 -11   4  11     2827.33     2907.81    168.30 o
 -10   4  11     2084.06     2085.38    106.37 o
  -9   4  11      709.88      805.91     77.13 o
  -8   4  11     1554.23     1548.49    193.57 o
  -7   4  11      360.30      327.27     59.41 o
  -6   4  11     1086.37     1144.74     64.84 o
  -5   4  11     1147.49     1030.36     60.93 o
  -4   4  11      505.25      548.06     48.85 o
  -3   4  11     2635.41     2570.22     77.84 o
  -2   4  11     1307.43     1400.08     94.50 o
  -1   4  11     1386.16     1479.72    146.91 o
   0   4  11        1.59       28.64     62.89 o
   1   4  11       78.08       43.94     54.35 o
   2   4  11       58.77       46.70     56.81 o
   3   4  11      297.82      320.45     76.11 o
   4   4  11      220.13      210.30    169.22 o
   5   4  11      103.27      181.80     73.26 o
   6   4  11      242.72      131.66     73.20 o
   7   4  11      117.25      133.51    101.48 o
 -16   5  11        7.99      -10.36     87.86 o
 -15   5  11        0.38      -30.23     91.80 o
 -14   5  11        8.27      -52.37     67.90 o
 -13   5  11       97.34       47.21     73.60 o
 -12   5  11       16.36       44.62     69.91 o
 -11   5  11       12.51      -56.71     57.45 o
 -10   5  11      113.71       32.41     57.40 o
  -9   5  11      115.01       57.72     54.26 o
  -8   5  11       84.77      124.66     47.67 o
  -7   5  11      126.62       93.32     45.05 o
  -6   5  11       59.61       28.70     40.40 o
  -5   5  11       52.97       42.81     35.60 o
  -4   5  11       94.15       57.15     53.36 o
  -3   5  11      188.51      256.30     55.86 o
  -2   5  11      383.38      417.47     66.46 o
  -1   5  11       53.21        8.20     44.68 o
   0   5  11       31.86      -14.62     39.01 o
   1   5  11      243.63      232.34     53.68 o
   2   5  11       18.31       22.52     90.43 o
   3   5  11       22.36      -24.75     86.92 o
   4   5  11        9.80       77.16    105.68 o
   5   5  11       19.69       -8.65     92.40 o
   6   5  11        0.31      -52.75     99.08 o
 -14   6  11       65.83       88.98    150.38 o
 -13   6  11      229.37      318.19     99.78 o
 -12   6  11     1144.00     1035.24     83.32 o
 -11   6  11     1421.89     1481.71     89.40 o
 -10   6  11      541.62      558.11     59.79 o
  -9   6  11      209.35      195.03     47.80 o
  -8   6  11      795.28      771.84     53.57 o
  -7   6  11       57.17       16.83     40.60 o
  -6   6  11      353.90      186.78    112.87 o
  -5   6  11     1077.80     1035.62    161.51 o
  -4   6  11      392.74      422.19    124.00 o
  -3   6  11      645.82      561.70    129.74 o
  -2   6  11     2258.96     2204.91    209.21 o
  -1   6  11      934.96      878.81    153.89 o
   0   6  11       35.21       39.31     88.63 o
   1   6  11        1.37      138.99    109.44 o
   2   6  11      104.38      306.67    124.43 o
   3   6  11        0.92      -85.55     91.29 o
   4   6  11      512.88      581.56    148.84 o
   5   6  11       25.36       -9.33    100.97 o
 -13   7  11        6.87       15.50     91.46 o
 -12   7  11      126.10      104.50    104.65 o
 -11   7  11      121.83      148.35     67.96 o
 -10   7  11       13.41      -49.29     49.29 o
  -9   7  11        0.88      -64.14     91.55 o
  -8   7  11      432.36      576.94    138.73 o
  -7   7  11      227.20      186.95    115.18 o
  -6   7  11       36.42       -9.85     80.24 o
  -5   7  11     1356.20     1325.41    180.87 o
  -4   7  11      829.96      880.01    160.74 o
  -3   7  11        1.45      -51.47     85.81 o
  -2   7  11        2.63       65.51     98.91 o
  -1   7  11       84.65       39.91     97.46 o
   0   7  11       56.08       15.16    104.05 o
   1   7  11      423.36      448.74    142.84 o
   2   7  11       72.13       14.30    111.16 o
   3   7  11      110.81      203.39    137.19 o
   4   7  11        0.17        5.74    107.48 o
 -11   8  11      279.82      364.22    133.00 o
 -10   8  11      190.05      255.03    122.46 o
  -9   8  11      123.38       37.68     98.74 o
  -8   8  11        0.01       43.33     99.68 o
  -7   8  11       11.30       15.24    103.54 o
  -6   8  11       40.78      -71.59     71.59 o
  -5   8  11       83.11       92.66    104.22 o
  -4   8  11      334.67      285.00    129.74 o
  -3   8  11      260.20      184.72    113.47 o
  -2   8  11       81.10       46.33    101.74 o
  -1   8  11      101.51      195.85    113.64 o
   0   8  11       12.12      -29.63    112.36 o
   1   8  11        5.39      167.51    113.73 o
  -7   9  11      263.54      283.63    128.54 o
  -6   9  11      317.18      268.39    134.96 o
  -5   9  11       53.67      208.01    132.65 o
  -4   9  11        7.42        0.69    108.16 o
  -3   9  11       39.09      207.07    125.12 o
 -18   0  12      294.63      373.57    111.39 o
 -17   0  12      435.60      269.81     93.70 o
 -16   0  12       97.82      114.43     80.52 o
 -15   0  12      382.86      547.69    193.20 o
 -14   0  12      238.45      248.95    129.83 o
 -13   0  12       39.21      123.40    121.09 o
 -12   0  12     4102.63     4135.70    241.16 o
 -11   0  12     6539.98     6071.28    280.63 o
 -10   0  12     1053.53     1159.79    153.81 o
  -9   0  12     1440.20     1731.51    176.93 o
  -8   0  12     2704.18     2897.03    210.58 o
  -7   0  12      174.13      147.81    131.28 o
  -6   0  12     1355.56     1331.95    183.48 o
  -5   0  12     4033.12     3807.07    171.18 o
  -4   0  12     1309.41     1102.76    169.31 o
  -3   0  12     2709.03     2635.92    207.50 o
  -2   0  12     3488.40     3405.98    243.90 o
  -1   0  12     2328.09     2190.69    200.48 o
   0   0  12      106.76       34.77    110.99 o
   1   0  12      178.90      326.28    131.28 o
   2   0  12       96.81       41.53    115.70 o
   3   0  12      513.27      536.86    154.75 o
   4   0  12      574.75      478.97    163.40 o
   5   0  12      176.03       15.41    133.77 o
   6   0  12       37.30      202.62    145.50 o
   7   0  12        2.20       31.69    152.95 o
 -18   1  12       42.30       26.35     60.85 o
 -17   1  12        8.67       -2.06     53.65 o
 -16   1  12        1.69      -18.54     64.49 o
 -15   1  12      154.21      197.34     74.07 o
 -14   1  12      339.15      470.68     74.86 o
 -13   1  12        0.36      -63.94    106.62 o
 -12   1  12       95.34       26.75     78.86 o
 -11   1  12       63.28       63.48     79.68 o
 -10   1  12       69.44       -3.06     75.40 o
  -9   1  12      384.84      221.36     85.77 o
  -8   1  12      533.49      648.84     96.29 o
  -7   1  12      157.70      100.47    101.22 o
  -6   1  12      120.74        9.73     72.53 o
  -5   1  12      715.99      783.80     76.32 o
  -4   1  12      347.97      383.03     69.19 o
  -3   1  12       11.18      -60.71     73.76 o
  -2   1  12        0.61      -26.05     82.80 o
  -1   1  12       35.93      126.08     87.48 o
   0   1  12      419.62      327.85     94.52 o
   1   1  12      459.19      425.67     94.55 o
   2   1  12      623.81      757.22    109.89 o
   3   1  12      243.41      353.49     99.97 o
   4   1  12        1.83       -0.67     89.53 o
   5   1  12       71.60       -9.55     70.77 o
   6   1  12        0.95      -46.42    134.62 o
   7   1  12       62.87      370.90    163.14 o
 -17   2  12       90.86       50.30     83.93 o
 -16   2  12        9.00      -36.33    154.28 o
 -15   2  12       43.91      -79.56    150.47 o
 -14   2  12      400.68      476.28    127.81 o
 -13   2  12     1163.85     1151.31    121.02 o
 -12   2  12     1368.43     1461.16    124.44 o
 -11   2  12     1420.96     1646.72    183.26 o
 -10   2  12     2710.27     2971.62    229.94 o
  -9   2  12      563.07      398.73    133.51 o
  -8   2  12       78.22       94.06     91.39 o
  -7   2  12       31.37       77.54     87.54 o
  -6   2  12      264.84      341.40    126.87 o
  -5   2  12     1297.50     1446.50    101.80 o
  -4   2  12     1313.65     1318.13    116.14 o
  -3   2  12      747.26      777.84     94.59 o
  -2   2  12     1684.10     1577.27    128.07 o
  -1   2  12     1028.74     1029.28    150.38 o
   0   2  12       66.54      -13.62    110.47 o
   1   2  12      142.41      -46.33    112.78 o
   2   2  12       24.46      178.98    126.40 o
   3   2  12       68.75      -21.07    121.86 o
   4   2  12      230.01      266.15     82.83 o
   5   2  12       10.86      -34.43     70.34 o
   6   2  12       99.35      -95.06    130.94 o
   7   2  12       65.73      -82.30    140.79 o
 -17   3  12       48.89      107.89     92.64 o
 -16   3  12      190.84      214.61    157.92 o
 -15   3  12      815.08      665.60    112.82 o
 -14   3  12      632.44      709.63    114.84 o
 -13   3  12      247.81       76.72     79.24 o
 -12   3  12      189.40      325.89     82.62 o
 -11   3  12        7.44       39.01     64.63 o
 -10   3  12      400.28      376.88     68.98 o
  -9   3  12      912.99      980.47     84.76 o
  -8   3  12     2705.30     3114.29    166.34 o
  -7   3  12     2864.63     2745.87    157.07 o
  -6   3  12      947.28     1152.70    115.33 o
  -5   3  12     1726.29     1757.42    127.37 o
  -4   3  12      821.35      788.23    145.33 o
  -3   3  12      124.83      168.99    140.70 o
  -2   3  12       83.58      -60.69     80.36 o
  -1   3  12      303.41      163.45     90.52 o
   0   3  12      160.44       53.10    110.30 o
   1   3  12      756.48      832.05    145.41 o
   2   3  12      370.39      579.85    137.19 o
   3   3  12       38.50       72.99     72.98 o
   4   3  12       27.66       61.64     72.15 o
   5   3  12      146.18       82.72     75.97 o
   6   3  12        0.22     -111.76    111.76 o
   7   3  12        2.35        9.08    126.06 o
 -16   4  12       29.97      -98.74     98.74 o
 -15   4  12       29.21      -69.28     87.95 o
 -14   4  12      453.88      341.95    123.58 o
 -13   4  12      474.12      441.98    123.06 o
 -12   4  12       47.94      110.24    104.56 o
 -11   4  12       63.77      -36.75     77.29 o
 -10   4  12      441.64      541.61     75.26 o
  -9   4  12       11.40       -4.36     49.83 o
  -8   4  12      294.15      431.10    100.96 o
  -7   4  12       77.58       45.14     53.41 o
  -6   4  12      797.94      708.48     67.18 o
  -5   4  12      251.05      204.59     47.40 o
  -4   4  12       82.09       22.93     39.05 o
  -3   4  12     2032.61     2107.61    119.82 o
  -2   4  12        4.33       90.66    103.96 o
  -1   4  12      150.60       -1.46     95.06 o
   0   4  12      252.71      246.55    106.70 o
   1   4  12        1.52       76.21     70.91 o
   2   4  12      292.07      228.00     77.25 o
   3   4  12      174.17      242.02     80.10 o
   4   4  12       12.09       10.33     71.38 o
   5   4  12        4.15       89.17     72.42 o
   6   4  12       91.36       67.79     74.31 o
 -15   5  12      188.32      115.93    209.08 o
 -14   5  12      199.58      146.36     91.38 o
 -13   5  12      521.62      560.66    101.15 o
 -12   5  12      212.14      192.98    107.90 o
 -11   5  12       58.71       87.16     68.38 o
 -10   5  12      403.22      460.42    126.02 o
  -9   5  12      542.74      717.79    178.64 o
  -8   5  12      709.47      828.05     83.70 o
  -7   5  12     1823.12     1893.91     85.62 o
  -6   5  12     2819.60     2767.68     95.76 o
  -5   5  12      648.67      673.26     79.00 o
  -4   5  12        0.94       -2.61     58.74 o
  -3   5  12      196.03      207.59     60.91 o
  -2   5  12       51.49       81.95     56.80 o
  -1   5  12     1174.73     1199.03     73.46 o
   0   5  12      810.56      869.46     66.54 o
   1   5  12       64.30       85.02     45.90 o
   2   5  12      197.12      197.37     71.54 o
   3   5  12      351.97      296.24     54.74 o
   4   5  12       92.68       75.79    110.56 o
   5   5  12        8.89       37.77    116.12 o
 -14   6  12       15.85       36.96    108.63 o
 -13   6  12       57.56      -27.81     57.67 o
 -12   6  12        3.20      -57.34     57.34 o
 -11   6  12       45.31      -28.35     61.23 o
 -10   6  12      202.80      212.95     67.22 o
  -9   6  12      102.24       61.51     59.30 o
  -8   6  12      156.95      116.65     54.22 o
  -7   6  12       11.29       68.37     47.50 o
  -6   6  12      111.82       85.25     48.51 o
  -5   6  12      213.68      103.71     97.63 o
  -4   6  12       15.34      -65.77     94.46 o
  -3   6  12       69.77       99.60    104.82 o
  -2   6  12        4.16       26.72     90.18 o
  -1   6  12       26.61      -25.69     97.11 o
   0   6  12      205.22      390.25    128.54 o
   1   6  12      182.39      110.22    108.85 o
   2   6  12       33.23      120.83    109.19 o
   3   6  12        5.82      126.57    121.09 o
   4   6  12       14.13       53.18    110.47 o
 -12   7  12       43.57       36.59     66.20 o
 -11   7  12       59.33      117.75    111.16 o
 -10   7  12      357.98      374.32    132.14 o
  -9   7  12      529.29      445.57    134.02 o
  -8   7  12      330.05      259.05    120.06 o
  -7   7  12      560.23      781.44    156.20 o
  -6   7  12      480.34      438.38    141.82 o
  -5   7  12       38.20      143.36    111.84 o
  -4   7  12        1.70      -14.56     94.46 o
  -3   7  12        7.75       48.73     99.34 o
  -2   7  12       95.75      116.55    106.53 o
  -1   7  12       81.40      -59.52    102.25 o
   0   7  12      289.86      323.80    144.64 o
   1   7  12       84.82      139.76    123.06 o
   2   7  12       33.01      -33.66    114.41 o
 -10   8  12      439.77      609.23    156.03 o
  -9   8  12      294.88      186.78    128.03 o
  -8   8  12       40.27       19.53    104.05 o
  -7   8  12        3.12      -55.32    100.11 o
  -6   8  12        7.65       19.61    102.17 o
  -5   8  12       83.37      196.62    117.67 o
  -4   8  12      186.53      206.99    127.51 o
  -3   8  12      449.51      289.11    132.57 o
  -2   8  12       69.66       84.18    118.09 o
  -1   8  12       21.53       70.31    112.70 o
   0   8  12       78.51       84.18    118.86 o
 -17   1  13      463.43      479.45     74.82 o
 -16   1  13      891.32     1165.74    135.77 o
 -15   1  13      975.79     1129.86     97.31 o
 -14   1  13      399.33      418.22     94.46 o
 -13   1  13      294.40      530.37     97.51 o
 -12   1  13      410.48      417.07     95.51 o
 -11   1  13       38.89       28.56     77.57 o
 -10   1  13     1379.27     1425.93    114.97 o
  -9   1  13     1090.33     1307.03    116.85 o
  -8   1  13     1047.50     1092.15    117.89 o
  -7   1  13     2752.64     2764.01    156.28 o
  -6   1  13     3290.42     3465.78    142.25 o
  -5   1  13      519.15      535.37     84.48 o
  -4   1  13       20.22      -69.58     69.58 o
  -3   1  13       10.36      -76.09     76.09 o
  -2   1  13       23.85       44.10    130.73 o
  -1   1  13      694.97      619.99    106.86 o
   0   1  13      882.21      813.43    181.17 o
   1   1  13      481.77      406.02    100.96 o
   2   1  13        9.23      -87.95    121.01 o
   3   1  13      164.62      268.13    140.45 o
   4   1  13      165.06       34.77    142.59 o
   5   1  13       30.58      305.30    158.43 o
   6   1  13       74.77      227.11    163.57 o
 -17   2  13        0.18        7.09    194.23 o
 -16   2  13       10.84       53.05    128.50 o
 -15   2  13       40.76       87.33    205.06 o
 -14   2  13      188.55      161.87     80.80 o
 -13   2  13     1153.04     1162.46    175.47 o
 -12   2  13      406.45      491.39    153.38 o
 -11   2  13      141.88      149.44    131.37 o
 -10   2  13     1435.55     1439.74    178.55 o
  -9   2  13      814.03      900.74    112.86 o
  -8   2  13       27.19       27.98     86.73 o
  -7   2  13       57.29      -82.24     82.24 o
  -6   2  13       26.70        8.77     85.37 o
  -5   2  13       62.89      190.56     90.24 o
  -4   2  13      588.07      627.61    163.14 o
  -3   2  13      745.31      812.14    115.31 o
  -2   2  13      231.59      133.17    119.04 o
  -1   2  13       55.55       59.86    117.32 o
   0   2  13      186.24      258.97    132.65 o
   1   2  13      361.12      383.23    134.02 o
   2   2  13        5.13      -70.82    123.49 o
   3   2  13      100.89      169.99    126.57 o
   4   2  13        6.51       -4.22     79.90 o
   5   2  13        0.99       43.89     78.62 o
   6   2  13       76.36       -9.59    155.77 o
 -17   3  13      107.31       90.67    101.08 o
 -16   3  13       60.07       47.03     83.83 o
 -15   3  13      473.89      544.15    111.82 o
 -14   3  13      597.13      897.31    118.59 o
 -13   3  13       73.66      -17.61     84.18 o
 -12   3  13      139.82      189.36     84.95 o
 -11   3  13      159.90      142.51     68.29 o
 -10   3  13       14.04       14.28     60.39 o
  -9   3  13     2134.80     2188.24    227.03 o
  -8   3  13     3390.62     3342.76    171.81 o
  -7   3  13        7.30       51.21     84.25 o
  -6   3  13      644.38      601.14    139.59 o
  -5   3  13     1260.08     1208.90    118.62 o
  -4   3  13      145.92       36.75     84.29 o
  -3   3  13        4.68       -6.81    116.17 o
  -2   3  13      214.69      213.09     92.99 o
  -1   3  13      263.83       59.18    115.01 o
   0   3  13      157.25      165.11    119.55 o
   1   3  13      496.07      283.12    131.11 o
   2   3  13      177.50      132.91    122.89 o
   3   3  13      116.92      136.58     83.16 o
   4   3  13       28.30      -76.64     79.31 o
   5   3  13        7.22      -62.66     78.55 o
 -16   4  13        6.13       50.61     96.34 o
 -15   4  13      112.29      154.15    107.82 o
 -14   4  13      339.00      205.44    111.67 o
 -13   4  13      197.43      257.90     87.63 o
 -12   4  13      887.42      922.97    109.00 o
 -11   4  13     1787.03     1892.03    132.60 o
 -10   4  13      597.05      502.23     88.93 o
  -9   4  13      322.83      301.82     76.94 o
  -8   4  13      499.75      479.54     78.13 o
  -7   4  13        3.25      -40.01     51.74 o
  -6   4  13      295.86      284.80     64.02 o
  -5   4  13     1569.86     1344.70    122.68 o
  -4   4  13      859.32      673.80    129.57 o
  -3   4  13     1445.25     1221.28    156.55 o
  -2   4  13     1617.00     1665.91    163.31 o
  -1   4  13      268.43      263.59    108.59 o
   0   4  13      149.77      433.33    121.61 o
   1   4  13        6.09       -8.80     74.63 o
   2   4  13       56.03      -23.63     68.16 o
   3   4  13       20.98      -76.93     90.56 o
   4   4  13       10.99       44.35     74.84 o
   5   4  13       83.23       72.79     81.56 o
 -15   5  13        0.35     -107.09    107.09 o
 -14   5  13        5.07      -52.37     79.99 o
 -13   5  13       63.78       59.84     74.41 o
 -12   5  13      120.06       94.51     77.21 o
 -11   5  13      125.83       94.57     71.76 o
 -10   5  13        1.71      -32.56     58.97 o
  -9   5  13      181.74      104.43     64.03 o
  -8   5  13       71.98      165.73     63.75 o
  -7   5  13        3.78       74.59     51.86 o
  -6   5  13       29.82       36.82     97.46 o
  -5   5  13        0.10       44.27     93.60 o
  -4   5  13        3.00      -54.33     60.55 o
  -3   5  13      191.18      167.58     78.92 o
  -2   5  13      126.25      101.04     64.13 o
  -1   5  13        3.16        0.02     73.07 o
   0   5  13        6.72       10.71     49.22 o
   1   5  13       41.41       13.24     51.35 o
   2   5  13        5.76       44.93     46.85 o
   3   5  13       41.40      138.01     60.83 o
   4   5  13        0.29       -0.26    117.24 o
 -14   6  13      122.96       55.63     79.89 o
 -13   6  13      119.34      107.26     75.91 o
 -12   6  13      924.59      837.52    100.74 o
 -11   6  13     1278.09      974.39    100.03 o
 -10   6  13      657.29      754.64     85.88 o
  -9   6  13       69.60       70.22     90.86 o
  -8   6  13      100.86       70.01     72.49 o
  -7   6  13       53.42       -6.57     90.05 o
  -6   6  13      277.75      180.26     58.79 o
  -5   6  13     1010.21      961.77    164.60 o
  -4   6  13      401.35      443.26    147.38 o
  -3   6  13       47.34       18.93    105.16 o
  -2   6  13      460.06      340.15    133.42 o
  -1   6  13      644.56      601.69    155.69 o
   0   6  13       98.86        7.19    105.16 o
   1   6  13       39.52      -45.64    100.54 o
   2   6  13        0.07      -75.45    103.45 o
 -12   7  13        0.82       82.47    113.04 o
 -11   7  13       16.90      -99.60     99.60 o
 -10   7  13      102.73      165.79    122.29 o
  -9   7  13      106.13       14.04    102.68 o
  -8   7  13      377.36      572.49    154.83 o
  -7   7  13       42.57       46.33    112.53 o
  -6   7  13       28.74      150.89    113.98 o
  -5   7  13      203.61      128.03    112.36 o
  -4   7  13      253.93      195.94    119.12 o
  -3   7  13        3.56       85.47    101.65 o
  -2   7  13        0.77      100.02    112.10 o
  -1   7  13       11.87      184.89    130.25 o
   0   7  13      118.23      140.19    128.29 o
   1   7  13       35.45      -48.98    104.22 o
  -8   8  13       23.73       32.88    110.30 o
  -7   8  13       78.92      227.97    128.63 o
  -6   8  13       62.86     -101.05    101.05 o
  -5   8  13      124.36       36.31    110.99 o
  -4   8  13       48.86      -18.24    113.38 o
  -3   8  13      155.74      -78.70    104.05 o
 -17   0  14      320.50      223.05    101.19 o
 -16   0  14        1.82      -38.28    130.17 o
 -15   0  14      367.22      413.89    149.44 o
 -14   0  14      488.38      538.06    145.41 o
 -13   0  14      645.51      535.23    150.38 o
 -12   0  14     1055.32     1066.02    167.42 o
 -11   0  14     2719.12     3221.94    239.61 o
 -10   0  14     1695.93     1839.07    184.29 o
  -9   0  14        6.30       14.04    110.99 o
  -8   0  14      155.39      155.93     87.38 o
  -7   0  14      240.56       72.66     88.71 o
  -6   0  14      528.20      598.01    156.29 o
  -5   0  14     3063.94     3144.01    245.44 o
  -4   0  14      632.90      800.63    163.57 o
  -3   0  14      455.26      497.04    152.26 o
  -2   0  14     2295.87     2110.20    214.69 o
  -1   0  14      299.90      183.86    146.61 o
   0   0  14       73.87       68.42    133.51 o
   1   0  14       26.78        3.60    130.00 o
   2   0  14      121.65       75.70    136.16 o
   3   0  14        0.38      -21.67    134.54 o
   4   0  14       99.43      410.12    169.22 o
   5   0  14      192.99      210.67    169.56 o
 -17   1  14       27.10      -32.18     68.75 o
 -16   1  14       42.98      -62.31     62.31 o
 -15   1  14       99.21       38.97     65.87 o
 -14   1  14      335.47      421.73     95.49 o
 -13   1  14      195.42      155.13     87.17 o
 -12   1  14       65.63        0.49    117.02 o
 -11   1  14       43.81      -42.12     77.68 o
 -10   1  14        7.60      -42.73    128.80 o
  -9   1  14      500.29      479.58    168.62 o
  -8   1  14     1689.41     1602.33    130.92 o
  -7   1  14      215.17      268.93     95.71 o
  -6   1  14        1.53      -82.03     82.03 o
  -5   1  14      347.57      523.37    101.48 o
  -4   1  14        1.02       50.95    122.03 o
  -3   1  14       27.14      -17.81    133.00 o
  -2   1  14       37.78       84.10    130.25 o
  -1   1  14        2.13     -115.70    115.70 o
   0   1  14       63.56     -121.52    121.52 o
   1   1  14        0.45      -92.75    123.15 o
   2   1  14        0.37      127.51    131.80 o
   3   1  14       10.45       48.47    142.33 o
   4   1  14        1.64      -11.48    152.26 o
   5   1  14        6.06      154.23    159.29 o
 -17   2  14       57.49       89.63     94.19 o
 -16   2  14        1.46      -38.99     87.09 o
 -15   2  14       71.12       50.65     84.69 o
 -14   2  14      415.15      603.00    110.03 o
 -13   2  14      637.87      630.81    137.66 o
 -12   2  14     1225.36     1356.67    191.14 o
 -11   2  14     1153.36     1357.87    193.46 o
 -10   2  14      530.58      521.56    111.65 o
  -9   2  14      377.38      459.69    106.84 o
  -8   2  14        0.06      -23.33    100.71 o
  -7   2  14      249.85      243.25     99.52 o
  -6   2  14      439.13      390.50     99.86 o
  -5   2  14      908.86      702.67    112.33 o
  -4   2  14      907.19      764.46    115.03 o
  -3   2  14      518.54      439.49    146.01 o
  -2   2  14      280.86      162.97    126.74 o
  -1   2  14      128.96      245.35    140.36 o
   0   2  14       16.38       -0.17    118.35 o
   1   2  14        4.57      -16.70    121.18 o
   2   2  14       58.99      -83.24    132.65 o
   3   2  14       82.97       -8.48    145.16 o
   4   2  14      134.57      117.81    204.33 o
   5   2  14       49.73      -43.85    146.87 o
 -16   3  14      159.82      113.22    263.51 o
 -15   3  14      489.04      485.01    112.43 o
 -14   3  14      486.50      608.29    113.41 o
 -13   3  14      124.83       77.54     82.23 o
 -12   3  14        0.83       -4.52     61.58 o
 -11   3  14        9.08      -58.76     58.76 o
 -10   3  14       73.38       51.94     96.02 o
  -9   3  14      781.64      932.15    119.75 o
  -8   3  14     1139.53     1078.87    123.54 o
  -7   3  14      738.66      804.81    156.76 o
  -6   3  14      998.44     1018.35    121.59 o
  -5   3  14      381.12      442.72    106.24 o
  -4   3  14      501.40      455.18    119.85 o
  -3   3  14       17.35       23.09     90.31 o
  -2   3  14      181.98      205.70    125.72 o
  -1   3  14      144.69       23.12    124.35 o
   0   3  14       99.16       10.36    119.72 o
   1   3  14      538.53      439.06    143.61 o
   2   3  14      254.61      264.19    139.76 o
   3   3  14       37.77      -28.04     84.99 o
   4   3  14       18.55       68.12     83.48 o
 -15   4  14        6.65      -75.75     75.75 o
 -14   4  14      341.82      332.21     97.95 o
 -13   4  14      257.64      206.29     87.27 o
 -12   4  14       51.94       -9.20     69.90 o
 -11   4  14      195.41      151.55     81.22 o
 -10   4  14       11.29      -54.34     62.73 o
  -9   4  14       46.39       17.64     62.69 o
  -8   4  14       96.32      -60.85     60.85 o
  -7   4  14      709.79      712.96     87.61 o
  -6   4  14      133.30       16.82     76.47 o
  -5   4  14        7.51     -101.05    113.38 o
  -4   4  14      239.01      346.58    133.77 o
  -3   4  14      392.16      411.75    124.00 o
  -2   4  14       49.37     -106.02    106.02 o
  -1   4  14       36.67        3.34    108.33 o
   0   4  14        4.76     -102.25    102.25 o
   1   4  14      241.00      241.47     89.11 o
   2   4  14       24.68      -71.65     71.65 o
   3   4  14       88.52       37.67     77.31 o
 -14   5  14      112.72      -57.28     83.19 o
 -13   5  14      110.46       21.41     79.22 o
 -12   5  14       86.96      -17.71     71.91 o
 -11   5  14       28.78       15.02     84.35 o
 -10   5  14      724.35      942.25    102.79 o
  -9   5  14      728.35      866.04     94.78 o
  -8   5  14      381.63      484.02    131.54 o
  -7   5  14      786.09      845.33    140.02 o
  -6   5  14     1463.80     1695.11    164.60 o
  -5   5  14      239.26      329.36    114.15 o
  -4   5  14        7.14      -92.75     92.75 o
  -3   5  14        7.30       25.35     93.52 o
  -2   5  14        0.69      -57.46     87.18 o
  -1   5  14      193.41      106.80     76.77 o
   0   5  14      657.96      585.22     93.85 o
   1   5  14      161.61      175.52     77.65 o
   2   5  14        3.06       29.68     70.90 o
 -13   6  14        0.05       13.39     79.99 o
 -12   6  14       14.13      -40.32     75.10 o
 -11   6  14       49.79       30.57    104.05 o
 -10   6  14      116.44       97.54    103.11 o
  -9   6  14      204.31      174.87    100.37 o
  -8   6  14       84.62       30.57     89.83 o
  -7   6  14       19.78        0.18     56.07 o
  -6   6  14        0.94       -0.24     51.99 o
  -5   6  14       27.13       57.51     43.68 o
  -4   6  14        0.38      -90.95     90.95 o
  -3   6  14       66.76       92.75    118.95 o
  -2   6  14        1.06       30.49    106.10 o
  -1   6  14        2.39      -88.46     93.77 o
   0   6  14       41.33      119.55    125.20 o
   1   6  14        6.73      -46.93    107.48 o
 -11   7  14        9.50     -111.67    111.67 o
 -10   7  14      373.11      542.94    162.97 o
  -9   7  14      338.17       82.98    130.00 o
  -8   7  14      141.80        6.68    114.24 o
  -7   7  14      320.46      449.43    158.00 o
  -6   7  14      203.68      184.29    133.08 o
  -5   7  14       42.25        2.06    110.56 o
  -4   7  14       45.51       19.35    115.27 o
  -3   7  14       13.64      -69.79     99.77 o
  -2   7  14        4.70       18.93    118.35 o
 -16   1  15      724.81      769.64    100.73 o
 -15   1  15      728.89      870.56    223.13 o
 -14   1  15      144.21       34.66    179.84 o
 -13   1  15       50.58       62.36    192.51 o
 -12   1  15       40.45       96.34    138.22 o
 -11   1  15       96.73      195.94    140.62 o
 -10   1  15     1080.22      851.53    122.92 o
  -9   1  15     1196.59     1450.23    137.06 o
  -8   1  15      803.41      811.57    117.28 o
  -7   1  15      744.12      825.78    211.48 o
  -6   1  15     1092.62     1240.67    131.07 o
  -5   1  15      476.12      343.06    152.78 o
  -4   1  15       17.84      -23.04    134.88 o
  -3   1  15      205.87       -2.14    135.48 o
  -2   1  15        0.88      299.99    144.30 o
  -1   1  15      250.38      232.08    144.90 o
   0   1  15     1046.48     1063.36    184.38 o
   1   1  15      289.40      273.36    160.23 o
   2   1  15       11.96       48.13    141.56 o
   3   1  15       55.02     -139.42    139.42 o
   4   1  15      109.86       69.97    157.49 o
 -16   2  15        0.64      -89.15     89.15 o
 -15   2  15       43.47       28.51     89.75 o
 -14   2  15      110.32       50.43     86.93 o
 -13   2  15      488.38      426.30    159.89 o
 -12   2  15      386.38      199.62    149.44 o
 -11   2  15      351.79      441.24    109.46 o
 -10   2  15      346.32      292.16    109.59 o
  -9   2  15      703.76      577.28    116.72 o
  -8   2  15      159.84      172.17     99.54 o
  -7   2  15      122.07      -35.56     93.77 o
  -6   2  15      196.60      217.47    101.27 o
  -5   2  15       50.54      -90.92     90.92 o
  -4   2  15      221.50      -15.33    131.92 o
  -3   2  15      782.73      909.73    179.67 o
  -2   2  15      220.52      161.43    135.05 o
  -1   2  15        0.18     -107.56    107.56 o
   0   2  15        6.32      119.64    137.71 o
   1   2  15       83.70        9.68    128.54 o
   2   2  15       13.85     -136.93    136.93 o
   3   2  15       86.79       50.35    155.69 o
 -16   3  15       33.01       89.11    207.50 o
 -15   3  15       64.68      347.79    109.07 o
 -14   3  15      534.69      687.46    223.73 o
 -13   3  15        5.30       -2.00     70.98 o
 -12   3  15      314.05      184.37     75.02 o
 -11   3  15        5.54      -46.90     63.03 o
 -10   3  15      224.34      268.17    102.30 o
  -9   3  15      989.33     1129.51    192.90 o
  -8   3  15      338.22      264.15    101.09 o
  -7   3  15      647.78      848.77    123.16 o
  -6   3  15       70.84        1.55     95.87 o
  -5   3  15        2.24      146.85    137.88 o
  -4   3  15       14.50      154.47     96.09 o
  -3   3  15      105.22       95.23    123.83 o
  -2   3  15       48.93     -115.27    115.27 o
  -1   3  15      110.39      165.45    136.08 o
   0   3  15       17.04      -14.82    127.09 o
   1   3  15       37.81      222.91    142.16 o
   2   3  15       13.37       20.97     90.26 o
   3   3  15       70.94      -78.89     86.62 o
 -15   4  15      176.71      162.19    100.96 o
 -14   4  15      281.03      225.65    102.52 o
 -13   4  15      535.48      566.09    172.43 o
 -12   4  15      876.15      634.42    117.79 o
 -11   4  15      749.04      703.28    103.45 o
 -10   4  15      662.66      714.22    200.99 o
  -9   4  15      120.69      130.01     73.74 o
  -8   4  15       45.84       -1.24    124.09 o
  -7   4  15        0.09       17.47    121.52 o
  -6   4  15      135.58      177.95    126.83 o
  -5   4  15      151.13       -7.79    115.53 o
  -4   4  15      490.71      477.86    138.99 o
  -3   4  15      337.88      393.42    130.00 o
  -2   4  15      144.84      -46.33    109.02 o
  -1   4  15      173.87      152.18    120.83 o
   0   4  15      148.31      108.76    124.00 o
   1   4  15       18.98       16.69     86.32 o
   2   4  15       36.22       57.82     85.90 o
 -14   5  15       14.22      -57.76     84.87 o
 -13   5  15       51.89       -8.05    124.56 o
 -12   5  15      202.09      251.24     91.04 o
 -11   5  15       73.22      -30.26     69.77 o
 -10   5  15       17.70       49.41    117.84 o
  -9   5  15       64.25      -21.07    116.12 o
  -8   5  15       90.43      214.01    123.49 o
  -7   5  15        4.46      -37.17    112.36 o
  -6   5  15       28.21       47.61    108.25 o
  -5   5  15        4.32      -97.88     97.88 o
  -4   5  15        0.51      -51.38    102.68 o
  -3   5  15       72.44      114.84    107.56 o
  -2   5  15       23.59      -93.86     93.86 o
  -1   5  15        7.10       17.00     76.98 o
   0   5  15       38.96       49.47     80.53 o
   1   5  15        2.37      -69.95     69.95 o
 -12   6  15      241.35      207.76    124.86 o
 -11   6  15      547.15      333.30    125.97 o
 -10   6  15      229.41      200.73    110.04 o
  -9   6  15        7.44       22.18    101.05 o
  -8   6  15       54.35      131.03    102.42 o
  -7   6  15        0.27      -90.95     90.95 o
  -6   6  15      176.26      155.69     91.12 o
  -5   6  15     1074.57     1131.09     81.73 o
  -4   6  15      231.26      183.87     61.74 o
  -3   6  15       76.67      212.21    140.02 o
  -2   6  15      116.43       99.34    124.09 o
  -1   6  15      186.92      -56.61    120.06 o
  -8   7  15      195.64      212.30    149.78 o
  -7   7  15      148.90       44.36    133.59 o
  -6   7  15       82.81       -5.91    114.24 o
  -5   7  15        0.53     -103.19    103.19 o
 -16   0  16        0.07      120.58    149.95 o
 -15   0  16      224.87      100.45    140.79 o
 -14   0  16     1045.49     1405.40    188.06 o
 -13   0  16      675.96      709.08    159.03 o
 -12   0  16      415.31      416.54    147.21 o
 -11   0  16     1058.64     1164.24    168.53 o
 -10   0  16      754.25      609.23    158.17 o
 -16   1  16        5.30       13.67     91.10 o
 -15   1  16        3.16     -130.17    142.50 o
 -14   1  16       52.95       76.22    152.78 o
 -13   1  16      107.46      242.95    154.23 o
 -12   1  16        0.01       -8.14    137.71 o
 -11   1  16        2.36       18.58    143.53 o
 -10   1  16       70.33      -49.89    205.53 o
  -9   1  16        0.74      -22.88     97.16 o
  -8   1  16      105.13       55.16    147.38 o
  -7   1  16      244.70      226.95    107.20 o
  -6   1  16       10.15     -118.69    118.69 o
  -5   1  16        6.45      -90.60    132.40 o
  -4   1  16      167.31      345.12    163.82 o
  -3   1  16        0.58       32.97    143.19 o
  -2   1  16       51.63      -27.15    142.16 o
  -1   1  16       84.20       52.75    141.82 o
   0   1  16        6.53      -54.55    135.56 o
   1   1  16        0.42       17.04    159.80 o
   2   1  16       19.59      -94.12    161.00 o
 -15   2  16      188.47      150.78     98.27 o
 -14   2  16      184.09      150.31    121.61 o
 -13   2  16      369.84      241.09    114.49 o
 -12   2  16      684.59      796.10    126.86 o
 -11   2  16      450.61      484.02    119.05 o
 -10   2  16      231.21      238.21    109.42 o
  -9   2  16      140.12        7.65    102.73 o
  -8   2  16        9.36       35.72     98.77 o
  -7   2  16      150.35       67.55     99.67 o
  -6   2  16      400.26      439.27    213.92 o
  -5   2  16      391.04      272.89    113.51 o
  -4   2  16      429.99      435.38    156.29 o
  -3   2  16      563.24      562.72    156.63 o
  -2   2  16       95.50      -12.07    138.05 o
  -1   2  16       44.03      -50.70    131.20 o
   0   2  16        4.68     -125.97    142.50 o
   1   2  16       13.20      154.49    157.14 o
   2   2  16        0.64     -106.36    151.24 o
 -15   3  16      217.86      178.09     88.64 o
 -14   3  16      561.71      441.33     97.75 o
 -13   3  16       84.94        4.53     73.99 o
 -12   3  16       42.62       95.88     71.70 o
 -11   3  16       23.10      -17.03    103.88 o
 -10   3  16      195.59      272.44    111.59 o
  -9   3  16      521.51      574.55    120.65 o
  -8   3  16      722.67      836.98    153.38 o
  -7   3  16      423.35      586.02    116.87 o
  -6   3  16      188.41      157.61    105.70 o
  -5   3  16       79.90       50.27    131.71 o
  -4   3  16       36.31      139.16    134.02 o
  -3   3  16        1.72       10.88    132.31 o
  -2   3  16       21.77      -65.43    130.77 o
  -1   3  16       26.43      -17.56    138.99 o
   0   3  16       20.58      128.29    145.07 o
   1   3  16        1.01     -131.62    131.62 o
 -14   4  16        3.94       -9.88     87.26 o
 -13   4  16      301.14      203.53    100.42 o
 -12   4  16      397.10      547.98    109.72 o
 -11   4  16       43.72      -29.68     72.58 o
 -10   4  16        7.43      -57.19     71.77 o
  -9   4  16      106.74      276.35    148.15 o
  -8   4  16       29.36     -120.24    120.24 o
  -7   4  16      157.85      357.11    145.33 o
  -6   4  16      178.52      146.35    145.93 o
  -5   4  16        8.09     -113.81    113.81 o
  -4   4  16        1.10        6.51    120.49 o
  -3   4  16      227.89      243.21    143.01 o
  -2   4  16        3.53      -11.48    129.06 o
  -1   4  16      121.50      110.47    135.91 o
   0   4  16        5.02      -37.45     88.05 o
 -12   5  16       28.26      203.99    148.32 o
 -11   5  16       50.92     -118.01    118.01 o
 -10   5  16      589.81      562.81    160.31 o
  -9   5  16      515.32      382.37    143.01 o
  -8   5  16      317.27      192.17    135.05 o
  -7   5  16      223.41      127.26    125.03 o
  -6   5  16      374.26      308.89    136.25 o
  -5   5  16      278.79      340.92    128.11 o
  -4   5  16        3.94      155.86    121.43 o
  -3   5  16       77.46       37.68    114.84 o
  -2   5  16        5.76     -148.28    148.28 o
  -1   5  16       43.18      105.19     88.84 o
 -10   6  16       48.08      -15.67    113.81 o
  -9   6  16      115.52       73.13    113.73 o
  -8   6  16       35.02      125.12    109.02 o
  -7   6  16        4.33      -83.15     98.40 o
  -6   6  16        0.92      -87.95     87.95 o
  -5   6  16       39.75      -69.34     69.34 o
  -4   6  16       22.40       12.21     62.76 o
 -15   1  17      407.74      604.86    177.95 o
 -14   1  17      108.02      -31.34    148.07 o
 -13   1  17        0.14       40.51    150.47 o
 -12   1  17       47.12      -27.06    143.79 o
 -11   1  17       95.28     -135.39    135.39 o
 -10   1  17      599.90      384.34    159.97 o
  -9   1  17     1426.84     1253.31    190.71 o
  -8   1  17      516.86      504.69    125.12 o
  -7   1  17       97.52      414.49    176.16 o
  -6   1  17      456.08     1126.48    200.14 o
  -5   1  17      171.66      322.85    164.68 o
  -4   1  17       90.49       35.97    161.94 o
  -3   1  17      123.98      227.37    167.59 o
  -2   1  17        4.42      147.55    167.51 o
  -1   1  17       12.66        8.56    156.80 o
   0   1  17      265.07      256.31    181.21 o
 -15   2  17       20.81       -9.47     94.28 o
 -14   2  17       11.55      225.23    167.59 o
 -13   2  17      244.34      319.70    127.71 o
 -12   2  17      464.24      477.50    126.65 o
 -11   2  17      103.55      -46.34    103.63 o
 -10   2  17       32.81      226.74    110.54 o
  -9   2  17      196.67      253.75    115.33 o
  -8   2  17      169.17       84.19    203.18 o
  -7   2  17       28.94      -15.05    107.03 o
  -6   2  17      153.45      108.33    152.01 o
  -5   2  17        7.43      141.22    159.97 o
  -4   2  17        5.25       79.39    163.74 o
  -3   2  17      196.74      334.41    171.02 o
  -2   2  17      161.04        0.34    152.95 o
  -1   2  17       31.74        8.74    157.83 o
   0   2  17       21.52       72.36    162.11 o
 -14   3  17       13.15      -95.29    122.96 o
 -13   3  17        5.54      -43.32     79.97 o
 -12   3  17        1.34       -5.05     77.80 o
 -11   3  17      223.37      176.49    116.32 o
 -10   3  17       79.06       82.30    110.68 o
  -9   3  17       31.20      -94.43    104.31 o
  -8   3  17      288.27      224.36    115.28 o
  -7   3  17      173.22      188.96    114.55 o
  -6   3  17       97.99       60.12    144.81 o
  -5   3  17        6.18     -125.54    125.54 o
  -4   3  17        7.94      -43.16    140.02 o
  -3   3  17        6.72       35.03    145.58 o
  -2   3  17      152.36       -6.17    147.81 o
  -1   3  17      436.43      535.92    172.90 o
 -13   4  17      372.67      130.46    151.96 o
 -12   4  17      374.39      325.29    103.92 o
 -11   4  17      323.12      306.58    157.66 o
 -10   4  17      232.63      103.36    158.69 o
  -9   4  17       97.61      184.46    156.63 o
  -8   4  17       46.29     -129.23    129.23 o
  -7   4  17       81.68       60.72    146.61 o
  -6   4  17       39.36     -129.06    129.06 o
  -5   4  17      169.97      264.45    147.55 o
  -4   4  17      364.33      381.43    151.66 o
  -3   4  17       48.48      134.54    135.74 o
  -2   4  17       11.39      121.26    146.18 o
 -11   5  17       30.84      -95.14    139.16 o
 -10   5  17        0.15     -131.37    131.37 o
  -9   5  17       17.71     -116.64    125.46 o
  -8   5  17        4.84       38.19    131.80 o
  -7   5  17       46.55       93.60    135.56 o
  -6   5  17       25.45      -71.85    118.69 o
  -5   5  17       22.16      -90.26    126.83 o
  -4   5  17       28.21       56.95    123.49 o
 -14   0  18      507.07      250.92    149.69 o
 -14   1  18       14.94       53.10    156.89 o
 -13   1  18        4.19     -140.10    140.10 o
 -12   1  18        0.58      -73.48    150.12 o
 -11   1  18       86.95      -83.50    148.41 o
 -10   1  18       47.94      -18.84    148.41 o
  -4   1  18       12.41       96.51    180.10 o
  -3   1  18       49.37       47.36    160.91 o
  -2   1  18       11.13     -150.55    150.55 o
 -13   2  18      279.06      563.92    196.20 o
 -12   2  18      234.85      -35.45    173.07 o
 -11   2  18      166.92      101.27    128.29 o
 -10   2  18        4.92      -70.95    208.70 o
  -9   2  18        0.66      -94.20    105.75 o
  -8   2  18        0.57       23.06    142.67 o
  -7   2  18      128.52      247.75    177.01 o
  -6   2  18      118.57       93.86    167.51 o
  -5   2  18       69.59      139.33    180.01 o
  -4   2  18       73.98     -145.67    145.67 o
  -3   2  18       63.21      293.14    176.41 o
  -2   2  18       56.52        7.11    161.68 o
 -12   3  18        3.15      -64.13    103.43 o
 -11   3  18       31.83      177.75    134.45 o
 -10   3  18       14.51       22.22    152.31 o
  -9   3  18      115.30       24.83    120.48 o
  -8   3  18      237.92        5.46    145.67 o
  -7   3  18      119.35        8.99    155.18 o
  -6   3  18       80.21      -37.85    151.32 o
  -5   3  18       33.97       -6.08    146.78 o
  -4   3  18        2.23      -37.94    149.61 o
  -3   3  18        1.69      -78.70    145.33 o
 -10   4  18       47.86       14.64    154.83 o
  -9   4  18        4.13      157.57    157.74 o
  -8   4  18        1.16       30.83    156.37 o
  -7   4  18      169.54      183.52    164.51 o
  -6   4  18       53.02      -27.92    152.09 o
  -5   4  18        0.19      -17.47    139.76 o
 -12   1  19       49.18     -150.12    150.12 o
 -11   2  19       36.43      -44.27    168.11 o
 -10   2  19       28.71      -44.24    118.47 o
  -9   2  19        0.14     -103.90    120.98 o
  -8   2  19       41.24      -48.81    172.90 o
  -7   2  19       19.83      143.87    174.27 o
  -6   2  19      133.65       58.32    174.96 o
  -5   2  19        0.65      -15.59    172.56 o
 
